# Supplementary material for: The novel miR-1269b-regulated protein SVEP1 induces hepatocellular carcinoma proliferation and metastasis likely through the PI3K/Akt pathway
Source: Cell Death Dis. 2020 May 5;11(5):320. doi: 10.1038/s41419-020-2535-8 (PMC7200779; doi:10.1038/s41419-020-2535-8)
Supplement: Supplementary file 12 — Supplementary table 7 [file 41419_2020_2535_MOESM12_ESM.xlsx]

## Sheet: Sheet1
KEGG ID	Term	GeneRatio	BgRatio	p-value	padj	geneID	geneName	keggID	Count
hsa03010	Ribosome	74/2003	126/5848	1.1899e-08	3.6887e-06	ENSG00000089157/ENSG00000148303/ENSG00000168028/ENSG00000174444/ENSG00000142541/ENSG00000198242/ENSG00000100316/ENSG00000083845/ENSG00000140988/ENSG00000105193/ENSG00000138326/ENSG00000089009/ENSG00000164587/ENSG00000105372/ENSG00000197958/ENSG00000182899/ENSG00000142534/ENSG00000149273/ENSG00000137154/ENSG00000188846/ENSG00000145592/ENSG00000130255/ENSG00000162244/ENSG00000110700/ENSG00000118181…	RPLP0/RPL7A/RPSA/RPL4/RPL13A/RPL23A/RPL3/RPS5/RPS2/RPS16/RPS24/RPL6/RPS14/RPS19/RPL12/RPL35A/RPS11/RPS3/RPS6/RPL14/RPL37/RPL36/RPL29/RPS13/RPS25/RPS3A/RPS7/RPS8/RPL19/RPLP2/RPL30/RPL35/RPL7/RPL31/RPS12/RPL18A/RPL13/RPL27A/RPL32/RPL34/RPL24/RPL23/FAU/RPS26/RPL22/MRPS6/RPL10A/RPS27L/RPS27A/RPL11/RPL5/MRPL24/RPS21/RPL22L1/RPL15/RPL37A/RPL10/RPL9/RPS15/RPL21/RPS4X/MRPL14/MRPL16/RPS27/MRPL19/RPL27/MRP…	hsa:6175/hsa:6130/hsa:3921/hsa:6124/hsa:23521/hsa:6147/hsa:6122/hsa:6193/hsa:6187/hsa:6217/hsa:6229/hsa:6128/hsa:6208/hsa:6223/hsa:6136/hsa:6165/hsa:6205/hsa:6188/hsa:6194/hsa:9045/hsa:6167/hsa:25873/hsa:6159/hsa:6207/hsa:6230/hsa:6189/hsa:6201/hsa:6202/hsa:6143/hsa:6181/hsa:6156/hsa:11224/hsa:6129/hsa:6160/hsa:6206/hsa:6142/hsa:6137/hsa:6157/hsa:6161/hsa:6164/hsa:6152/hsa:9349/hsa:2197/hsa:6231/…	74
hsa04142	Lysosome	66/2003	116/5848	3.86234e-07	5.98663e-05	ENSG00000104763/ENSG00000135677/ENSG00000197746/ENSG00000064601/ENSG00000166340/ENSG00000049860/ENSG00000166311/ENSG00000119655/ENSG00000159720/ENSG00000189067/ENSG00000164733/ENSG00000135404/ENSG00000117984/ENSG00000033627/ENSG00000135047/ENSG00000129354/ENSG00000107798/ENSG00000090674/ENSG00000101160/ENSG00000107331/ENSG00000040531/ENSG00000131238/ENSG00000144455/ENSG00000110911/ENSG00000103066…	ASAH1/GNS/PSAP/CTSA/TPP1/HEXB/SMPD1/NPC2/ATP6V0D1/LITAF/CTSB/CD63/CTSD/ATP6V0A1/CTSL/AP1M2/LIPA/MCOLN1/CTSZ/ABCA2/CTNS/PPT1/SUMF1/SLC11A2/PLA2G15/ATP6AP1/GLB1/HEXA/AP3D1/CLTC/ATP6V0B/NPC1/ATP6V1H/NAGLU/NAGPA/AP1S3/LAMP2/CTSS/ENTPD4/GALNS/IGF2R/CLTA/GM2A/NAGA/GAA/SLC17A5/AP4E1/SCARB2/ARSA/GNPTAB/TCIRG1/MANBA/CTSV/GLA/SORT1/ATP6V0A4/MFSD8/AP4M1/SGSH/M6PR/AP1G1/AP4S1/DNASE2/AP1S1/GGA3/CLN3	hsa:427/hsa:2799/hsa:5660/hsa:5476/hsa:1200/hsa:3074/hsa:6609/hsa:10577/hsa:9114/hsa:9516/hsa:1508/hsa:967/hsa:1509/hsa:535/hsa:1514/hsa:10053/hsa:3988/hsa:57192/hsa:1522/hsa:20/hsa:1497/hsa:5538/hsa:285362/hsa:4891/hsa:23659/hsa:537/hsa:2720/hsa:3073/hsa:8943/hsa:1213/hsa:533/hsa:4864/hsa:51606/hsa:4669/hsa:51172/hsa:130340/hsa:3920/hsa:1520/hsa:9583/hsa:2588/hsa:3482/hsa:1211/hsa:2760/hsa:4668/…	66
hsa04218	Cellular senescence	76/2003	141/5848	9.98063e-07	0.000103133	ENSG00000105810/ENSG00000106799/ENSG00000103197/ENSG00000171862/ENSG00000161011/ENSG00000165699/ENSG00000164045/ENSG00000170312/ENSG00000101412/ENSG00000100968/ENSG00000141510/ENSG00000109320/ENSG00000007968/ENSG00000135446/ENSG00000014216/ENSG00000101057/ENSG00000096433/ENSG00000136997/ENSG00000143933/ENSG00000163513/ENSG00000105221/ENSG00000092439/ENSG00000166949/ENSG00000112576/ENSG00000160014…	CDK6/TGFBR1/TSC2/PTEN/SQSTM1/TSC1/CDC25A/CDK1/E2F1/NFATC4/TP53/NFKB1/E2F2/CDK4/CAPN1/MYBL2/ITPR3/MYC/CALM2/TGFBR2/AKT2/TRPM7/SMAD3/CCND3/CALM3/CALM1/MAP2K6/CDKN2A/MAPK14/RRAS/CAPN2/GADD45A/CHEK2/ZFP36L2/CDKN1A/CXCL8/CCNE2/SMAD2/PPP1CB/CCNB1/RAD1/HIPK3/SERPINE1/RELA/HIPK2/PPID/MAPK12/MAPK11/CDK2/HIPK1/KRAS/CCNE1/NFATC1/IGFBP3/MTOR/RRAS2/MAPK13/PPP3CC/MAP2K3/EIF4EBP1/LIN54/CHEK1/E2F5/SLC25A5/RBBP4/…	hsa:1021/hsa:7046/hsa:7249/hsa:5728/hsa:8878/hsa:7248/hsa:993/hsa:983/hsa:1869/hsa:4776/hsa:7157/hsa:4790/hsa:1870/hsa:1019/hsa:823/hsa:4605/hsa:3710/hsa:4609/hsa:805/hsa:7048/hsa:208/hsa:54822/hsa:4088/hsa:896/hsa:808/hsa:801/hsa:5608/hsa:1029/hsa:1432/hsa:6237/hsa:824/hsa:1647/hsa:11200/hsa:678/hsa:1026/hsa:3576/hsa:9134/hsa:4087/hsa:5500/hsa:891/hsa:5810/hsa:10114/hsa:5054/hsa:5970/hsa:28996/h…	76
hsa04115	p53 signaling pathway	43/2003	71/5848	4.65533e-06	0.000360788	ENSG00000105810/ENSG00000137801/ENSG00000103197/ENSG00000132906/ENSG00000171862/ENSG00000120889/ENSG00000115107/ENSG00000015475/ENSG00000170312/ENSG00000113328/ENSG00000171848/ENSG00000141510/ENSG00000135446/ENSG00000112576/ENSG00000141682/ENSG00000147889/ENSG00000149212/ENSG00000149547/ENSG00000116717/ENSG00000183765/ENSG00000042286/ENSG00000124762/ENSG00000175305/ENSG00000134057/ENSG00000106366…	CDK6/THBS1/TSC2/CASP9/PTEN/TNFRSF10B/STEAP3/BID/CDK1/CCNG1/RRM2/TP53/CDK4/CCND3/PMAIP1/CDKN2A/SESN3/EI24/GADD45A/CHEK2/AIFM2/CDKN1A/CCNE2/CCNB1/SERPINE1/SIVA1/SESN1/BCL2L1/CDK2/MDM4/CCNE1/IGFBP3/BAX/BBC3/ZMAT3/CHEK1/CASP8/RRM2B/COP1/DDB2/APAF1/RPRM/PIDD1	hsa:1021/hsa:7057/hsa:7249/hsa:842/hsa:5728/hsa:8795/hsa:55240/hsa:637/hsa:983/hsa:900/hsa:6241/hsa:7157/hsa:1019/hsa:896/hsa:5366/hsa:1029/hsa:143686/hsa:9538/hsa:1647/hsa:11200/hsa:84883/hsa:1026/hsa:9134/hsa:891/hsa:5054/hsa:10572/hsa:27244/hsa:598/hsa:1017/hsa:4194/hsa:898/hsa:3486/hsa:581/hsa:27113/hsa:64393/hsa:1111/hsa:841/hsa:50484/hsa:64326/hsa:1643/hsa:317/hsa:56475/hsa:55367	43
hsa03030	DNA replication	24/2003	34/5848	1.59259e-05	0.000987405	ENSG00000148229/ENSG00000132646/ENSG00000106628/ENSG00000112118/ENSG00000101868/ENSG00000077514/ENSG00000100297/ENSG00000073111/ENSG00000163918/ENSG00000166508/ENSG00000076003/ENSG00000104738/ENSG00000117748/ENSG00000111445/ENSG00000132383/ENSG00000049541/ENSG00000138346/ENSG00000100479/ENSG00000106399/ENSG00000136104/ENSG00000177084/ENSG00000133119/ENSG00000062822/ENSG00000198056	POLE3/PCNA/POLD2/MCM3/POLA1/POLD3/MCM5/MCM2/RFC4/MCM7/MCM6/MCM4/RPA2/RFC5/RPA1/RFC2/DNA2/POLE2/RPA3/RNASEH2B/POLE/RFC3/POLD1/PRIM1	hsa:54107/hsa:5111/hsa:5425/hsa:4172/hsa:5422/hsa:10714/hsa:4174/hsa:4171/hsa:5984/hsa:4176/hsa:4175/hsa:4173/hsa:6118/hsa:5985/hsa:6117/hsa:5982/hsa:1763/hsa:5427/hsa:6119/hsa:79621/hsa:5426/hsa:5983/hsa:5424/hsa:5557	24
hsa04110	Cell cycle	61/2003	119/5848	8.54103e-05	0.00441286	ENSG00000105810/ENSG00000164045/ENSG00000170312/ENSG00000101412/ENSG00000132646/ENSG00000097046/ENSG00000198176/ENSG00000141510/ENSG00000166483/ENSG00000196591/ENSG00000007968/ENSG00000135446/ENSG00000116478/ENSG00000136997/ENSG00000112118/ENSG00000166949/ENSG00000112576/ENSG00000072501/ENSG00000135476/ENSG00000147889/ENSG00000004897/ENSG00000100297/ENSG00000073111/ENSG00000116717/ENSG00000183765…	CDK6/CDC25A/CDK1/E2F1/PCNA/CDC7/TFDP1/TP53/WEE1/HDAC2/E2F2/CDK4/HDAC1/MYC/MCM3/SMAD3/CCND3/SMC1A/ESPL1/CDKN2A/CDC27/MCM5/MCM2/GADD45A/CHEK2/CDKN1A/MCM7/PTTG1/CDC45/CCNE2/SMAD2/MCM6/CCNB1/SMC3/BUB1B/SKP2/SKP1/PKMYT1/CDC23/MCM4/CDK2/ANAPC2/MAD2L1/YWHAQ/CCNE1/ABL1/RAD21/CHEK1/E2F5/CDC25C/YWHAG/ORC3/YWHAE/ANAPC13/DBF4/PRKDC/YWHAZ/E2F4/RBX1/BUB3/MAD2L2	hsa:1021/hsa:993/hsa:983/hsa:1869/hsa:5111/hsa:8317/hsa:7027/hsa:7157/hsa:7465/hsa:3066/hsa:1870/hsa:1019/hsa:3065/hsa:4609/hsa:4172/hsa:4088/hsa:896/hsa:8243/hsa:9700/hsa:1029/hsa:996/hsa:4174/hsa:4171/hsa:1647/hsa:11200/hsa:1026/hsa:4176/hsa:9232/hsa:8318/hsa:9134/hsa:4087/hsa:4175/hsa:891/hsa:9126/hsa:701/hsa:6502/hsa:6500/hsa:9088/hsa:8697/hsa:4173/hsa:1017/hsa:29882/hsa:4085/hsa:10971/hsa:89…	61
hsa04144	Endocytosis	101/2003	223/5848	0.000325126	0.0121637	ENSG00000110195/ENSG00000106799/ENSG00000168461/ENSG00000099290/ENSG00000156675/ENSG00000172661/ENSG00000107242/ENSG00000186635/ENSG00000105971/ENSG00000133104/ENSG00000075785/ENSG00000164961/ENSG00000109971/ENSG00000205302/ENSG00000067606/ENSG00000107295/ENSG00000127527/ENSG00000163513/ENSG00000122958/ENSG00000141367/ENSG00000166949/ENSG00000121966/ENSG00000136051/ENSG00000084733/ENSG00000069329…	FOLR1/TGFBR1/RAB31/WASHC2A/RAB11FIP1/WASHC2C/PIP5K1B/ARAP1/CAV2/SPART/RAB7A/WASHC5/HSPA8/SNX2/PRKCZ/SH3GL2/EPS15L1/TGFBR2/VPS26A/CLTC/SMAD3/CXCR4/WASHC4/RAB10/VPS35/RAB5B/ARFGEF2/GIT1/DAB2/VPS45/ACAP3/HSPA2/VPS4B/DNAJC6/DNM1/IST1/VPS26B/TFRC/CHMP2A/SNX12/EHD1/SMAD2/RAB11B/IGF2R/CLTA/EHD2/SNX3/CHMP3/PARD3/AGAP3/CBL/GRK5/ARF6/ASAP1/BIN1/ARPC4/AP2M1/ACAP2/SMAP1/RAB11FIP4/AP2A1/WIPF3/SNX1/IGF1R/ARPC5…	hsa:2348/hsa:7046/hsa:11031/hsa:387680/hsa:80223/hsa:253725/hsa:8395/hsa:116985/hsa:858/hsa:23111/hsa:7879/hsa:9897/hsa:3312/hsa:6643/hsa:5590/hsa:6456/hsa:58513/hsa:7048/hsa:9559/hsa:1213/hsa:4088/hsa:7852/hsa:23325/hsa:10890/hsa:55737/hsa:5869/hsa:10564/hsa:28964/hsa:1601/hsa:11311/hsa:116983/hsa:3306/hsa:9525/hsa:9829/hsa:1759/hsa:9798/hsa:112936/hsa:7037/hsa:27243/hsa:29934/hsa:10938/hsa:4087…	101
hsa05110	Vibrio cholerae infection	27/2003	45/5848	0.000346359	0.0121637	ENSG00000159720/ENSG00000033627/ENSG00000155097/ENSG00000147416/ENSG00000128524/ENSG00000071553/ENSG00000100554/ENSG00000162104/ENSG00000114573/ENSG00000142875/ENSG00000117410/ENSG00000047249/ENSG00000131100/ENSG00000113732/ENSG00000105438/ENSG00000155660/ENSG00000124181/ENSG00000197943/ENSG00000110719/ENSG00000064651/ENSG00000136240/ENSG00000105929/ENSG00000138031/ENSG00000072062/ENSG00000154229…	ATP6V0D1/ATP6V0A1/ATP6V1C1/ATP6V1B2/ATP6V1F/ATP6AP1/ATP6V1D/ADCY9/ATP6V1A/PRKACB/ATP6V0B/ATP6V1H/ATP6V1E1/ATP6V0E1/KDELR1/PDIA4/PLCG1/PLCG2/TCIRG1/SLC12A2/KDELR2/ATP6V0A4/ADCY3/PRKACA/PRKCA/ACTG1/ATP6V1G1	hsa:9114/hsa:535/hsa:528/hsa:526/hsa:9296/hsa:537/hsa:51382/hsa:115/hsa:523/hsa:5567/hsa:533/hsa:51606/hsa:529/hsa:8992/hsa:10945/hsa:9601/hsa:5335/hsa:5336/hsa:10312/hsa:6558/hsa:11014/hsa:50617/hsa:109/hsa:5566/hsa:5578/hsa:71/hsa:9550	27
hsa04668	TNF signaling pathway	51/2003	100/5848	0.000373637	0.0121637	ENSG00000023445/ENSG00000118503/ENSG00000100906/ENSG00000128272/ENSG00000171223/ENSG00000056558/ENSG00000127191/ENSG00000090339/ENSG00000060566/ENSG00000136848/ENSG00000131323/ENSG00000109320/ENSG00000115966/ENSG00000069399/ENSG00000177606/ENSG00000115009/ENSG00000105221/ENSG00000146592/ENSG00000110330/ENSG00000108984/ENSG00000112062/ENSG00000162302/ENSG00000125347/ENSG00000172216/ENSG00000107968…	BIRC3/TNFAIP3/NFKBIA/ATF4/JUNB/TRAF1/TRAF2/ICAM1/CREB3L3/DAB2IP/TRAF3/NFKB1/ATF2/BCL3/JUN/CCL20/AKT2/CREB5/BIRC2/MAP2K6/MAPK14/RPS6KA4/IRF1/CEBPB/MAP3K8/PTGS2/LIF/TNFRSF1A/CREB3L2/RELA/IKBKG/MAPK12/MAPK11/CSF1/MAPK9/CREB3L4/MAPK13/PGAM5/MAP2K3/RPS6KA5/CFLAR/EDN1/DNM1L/CCL2/CASP8/BAG4/CXCL2/TRAF5/MAPK3/AKT1/MAPK8	hsa:330/hsa:7128/hsa:4792/hsa:468/hsa:3726/hsa:7185/hsa:7186/hsa:3383/hsa:84699/hsa:153090/hsa:7187/hsa:4790/hsa:1386/hsa:602/hsa:3725/hsa:6364/hsa:208/hsa:9586/hsa:329/hsa:5608/hsa:1432/hsa:8986/hsa:3659/hsa:1051/hsa:1326/hsa:5743/hsa:3976/hsa:7132/hsa:64764/hsa:5970/hsa:8517/hsa:6300/hsa:5600/hsa:1435/hsa:5601/hsa:148327/hsa:5603/hsa:192111/hsa:5606/hsa:9252/hsa:8837/hsa:1906/hsa:10059/hsa:6347…	51
hsa05222	Small cell lung cancer	45/2003	86/5848	0.000392379	0.0121637	ENSG00000105810/ENSG00000023445/ENSG00000101680/ENSG00000100906/ENSG00000132906/ENSG00000171862/ENSG00000056558/ENSG00000127191/ENSG00000101412/ENSG00000141510/ENSG00000131323/ENSG00000109320/ENSG00000007968/ENSG00000135446/ENSG00000136997/ENSG00000173207/ENSG00000081052/ENSG00000196878/ENSG00000105221/ENSG00000050555/ENSG00000110330/ENSG00000150093/ENSG00000091409/ENSG00000116717/ENSG00000053747…	CDK6/BIRC3/LAMA1/NFKBIA/CASP9/PTEN/TRAF1/TRAF2/E2F1/TP53/TRAF3/NFKB1/E2F2/CDK4/MYC/CKS1B/COL4A4/LAMB3/AKT2/LAMC3/BIRC2/ITGB1/ITGA6/GADD45A/LAMA3/CDKN1A/CCNE2/COL4A1/PTGS2/ITGAV/RELA/SKP2/IKBKG/BCL2L1/CDK2/CCNE1/BAX/LAMC1/TRAF5/AKT1/DDB2/APAF1/RXRA/COL4A2/ITGA3	hsa:1021/hsa:330/hsa:284217/hsa:4792/hsa:842/hsa:5728/hsa:7185/hsa:7186/hsa:1869/hsa:7157/hsa:7187/hsa:4790/hsa:1870/hsa:1019/hsa:4609/hsa:1163/hsa:1286/hsa:3914/hsa:208/hsa:10319/hsa:329/hsa:3688/hsa:3655/hsa:1647/hsa:3909/hsa:1026/hsa:9134/hsa:1282/hsa:5743/hsa:3685/hsa:5970/hsa:6502/hsa:8517/hsa:598/hsa:1017/hsa:898/hsa:581/hsa:3915/hsa:7188/hsa:207/hsa:1643/hsa:317/hsa:6256/hsa:1284/hsa:3675	45
hsa05120	Epithelial cell signaling in Helicobacter pylori infection	34/2003	62/5848	0.000658809	0.0185664	ENSG00000100906/ENSG00000159720/ENSG00000033627/ENSG00000155097/ENSG00000147416/ENSG00000109320/ENSG00000128524/ENSG00000071553/ENSG00000177606/ENSG00000100554/ENSG00000114573/ENSG00000117410/ENSG00000047249/ENSG00000136238/ENSG00000108262/ENSG00000112062/ENSG00000105976/ENSG00000131100/ENSG00000113732/ENSG00000169429/ENSG00000173039/ENSG00000269335/ENSG00000188130/ENSG00000185386/ENSG00000050748…	NFKBIA/ATP6V0D1/ATP6V0A1/ATP6V1C1/ATP6V1B2/NFKB1/ATP6V1F/ATP6AP1/JUN/ATP6V1D/ATP6V1A/ATP6V0B/ATP6V1H/RAC1/GIT1/MAPK14/MET/ATP6V1E1/ATP6V0E1/CXCL8/RELA/IKBKG/MAPK12/MAPK11/MAPK9/PLCG1/PLCG2/TCIRG1/MAPK13/HBEGF/ATP6V0A4/PTPN11/MAPK8/ATP6V1G1	hsa:4792/hsa:9114/hsa:535/hsa:528/hsa:526/hsa:4790/hsa:9296/hsa:537/hsa:3725/hsa:51382/hsa:523/hsa:533/hsa:51606/hsa:5879/hsa:28964/hsa:1432/hsa:4233/hsa:529/hsa:8992/hsa:3576/hsa:5970/hsa:8517/hsa:6300/hsa:5600/hsa:5601/hsa:5335/hsa:5336/hsa:10312/hsa:5603/hsa:1839/hsa:50617/hsa:5781/hsa:5599/hsa:9550	34
hsa05167	Kaposi sarcoma-associated herpesvirus infection	71/2003	152/5848	0.000866217	0.0223773	ENSG00000105810/ENSG00000100906/ENSG00000132906/ENSG00000263528/ENSG00000162434/ENSG00000172380/ENSG00000127191/ENSG00000125730/ENSG00000015475/ENSG00000090339/ENSG00000101412/ENSG00000100968/ENSG00000134352/ENSG00000141510/ENSG00000131323/ENSG00000109320/ENSG00000007968/ENSG00000135446/ENSG00000096433/ENSG00000136997/ENSG00000177606/ENSG00000143933/ENSG00000105221/ENSG00000127666/ENSG00000160014…	CDK6/NFKBIA/CASP9/IKBKE/JAK1/GNG12/TRAF2/C3/BID/ICAM1/E2F1/NFATC4/IL6ST/TP53/TRAF3/NFKB1/E2F2/CDK4/ITPR3/MYC/JUN/CALM2/AKT2/TICAM1/CALM3/CALM1/MAP2K6/GNB4/RAC1/MAPK14/GABARAPL1/GNG7/CDKN1A/CXCL8/HIF1A/PTGS2/TNFRSF1A/ATG3/RELA/IKBKG/MAPK12/MAPK11/MAPK9/CTNNB1/KRAS/STAT2/NFATC1/PLCG1/GNGT2/BAX/PLCG2/MTOR/MAPK13/PPP3CC/IFNAR2/PREX1/CLEC2B/IRF3/CASP8/IFNGR1/VEGFA/JAK2/CXCL2/MAPK3/GNB2/AKT1/MAPK8/PDGF…	hsa:1021/hsa:4792/hsa:842/hsa:9641/hsa:3716/hsa:55970/hsa:7186/hsa:718/hsa:637/hsa:3383/hsa:1869/hsa:4776/hsa:3572/hsa:7157/hsa:7187/hsa:4790/hsa:1870/hsa:1019/hsa:3710/hsa:4609/hsa:3725/hsa:805/hsa:208/hsa:148022/hsa:808/hsa:801/hsa:5608/hsa:59345/hsa:5879/hsa:1432/hsa:23710/hsa:2788/hsa:1026/hsa:3576/hsa:3091/hsa:5743/hsa:7132/hsa:64422/hsa:5970/hsa:8517/hsa:6300/hsa:5600/hsa:5601/hsa:1499/hsa:…	71
hsa04137	Mitophagy - animal	33/2003	61/5848	0.00108103	0.0257783	ENSG00000161011/ENSG00000128272/ENSG00000116688/ENSG00000101412/ENSG00000075785/ENSG00000141510/ENSG00000177606/ENSG00000158828/ENSG00000139112/ENSG00000126458/ENSG00000100644/ENSG00000068323/ENSG00000123240/ENSG00000187098/ENSG00000173039/ENSG00000188554/ENSG00000164442/ENSG00000171109/ENSG00000171552/ENSG00000050748/ENSG00000196683/ENSG00000133703/ENSG00000101266/ENSG00000133818/ENSG00000247077…	SQSTM1/ATF4/MFN2/E2F1/RAB7A/TP53/JUN/PINK1/GABARAPL1/RRAS/HIF1A/TFE3/OPTN/MITF/RELA/NBR1/CITED2/MFN1/BCL2L1/MAPK9/TOMM7/KRAS/CSNK2A1/RRAS2/PGAM5/BNIP3L/SP1/RHOT2/MAPK8/FUNDC1/ATG9B/CALCOCO2/BCL2L13	hsa:8878/hsa:468/hsa:9927/hsa:1869/hsa:7879/hsa:7157/hsa:3725/hsa:65018/hsa:23710/hsa:6237/hsa:3091/hsa:7030/hsa:10133/hsa:4286/hsa:5970/hsa:4077/hsa:10370/hsa:55669/hsa:598/hsa:5601/hsa:54543/hsa:3845/hsa:1457/hsa:22800/hsa:192111/hsa:665/hsa:6667/hsa:89941/hsa:5599/hsa:139341/hsa:285973/hsa:10241/hsa:23786	33
hsa03420	Nucleotide excision repair	24/2003	41/5848	0.00120304	0.0266388	ENSG00000148229/ENSG00000132646/ENSG00000106628/ENSG00000110768/ENSG00000077514/ENSG00000163918/ENSG00000158290/ENSG00000117748/ENSG00000111445/ENSG00000132383/ENSG00000049541/ENSG00000104884/ENSG00000100479/ENSG00000119318/ENSG00000179262/ENSG00000106399/ENSG00000177084/ENSG00000133119/ENSG00000134574/ENSG00000272047/ENSG00000100387/ENSG00000225830/ENSG00000147400/ENSG00000062822	POLE3/PCNA/POLD2/GTF2H1/POLD3/RFC4/CUL4B/RPA2/RFC5/RPA1/RFC2/ERCC2/POLE2/RAD23B/RAD23A/RPA3/POLE/RFC3/DDB2/GTF2H5/RBX1/ERCC6/CETN2/POLD1	hsa:54107/hsa:5111/hsa:5425/hsa:2965/hsa:10714/hsa:5984/hsa:8450/hsa:6118/hsa:5985/hsa:6117/hsa:5982/hsa:2068/hsa:5427/hsa:5887/hsa:5886/hsa:6119/hsa:5426/hsa:5983/hsa:1643/hsa:404672/hsa:9978/hsa:2074/hsa:1069/hsa:5424	24
hsa05166	Human T-cell leukemia virus 1 infection	94/2003	213/5848	0.00146511	0.030279	ENSG00000077150/ENSG00000104856/ENSG00000106799/ENSG00000100906/ENSG00000128272/ENSG00000162434/ENSG00000173757/ENSG00000090339/ENSG00000148229/ENSG00000197461/ENSG00000101412/ENSG00000132646/ENSG00000100968/ENSG00000162772/ENSG00000106628/ENSG00000141510/ENSG00000109320/ENSG00000007968/ENSG00000135446/ENSG00000101057/ENSG00000103043/ENSG00000115966/ENSG00000126561/ENSG00000136997/ENSG00000177606…	NFKB2/RELB/TGFBR1/NFKBIA/ATF4/JAK1/STAT5B/ICAM1/POLE3/PDGFA/E2F1/PCNA/NFATC4/ATF3/POLD2/TP53/NFKB1/E2F2/CDK4/MYBL2/VAC14/ATF2/STAT5A/MYC/JUN/TGFBR2/AKT2/SMAD3/ADCY9/CCND3/APC/PRKACB/RANBP1/DVL2/CDKN2A/CDC27/XBP1/POLD3/RAN/KAT2B/TERT/RRAS/FOSL1/CHEK2/MSX1/CDKN1A/PTTG1/WNT10B/SMAD2/TNFRSF1A/CREM/BUB1B/RELA/NFYB/IKBKG/CDC23/SRF/CRTC3/BCL2L1/ANAPC2/MAD2L1/CTNNB1/KRAS/MYB/NFATC1/BAX/ATF1/RRAS2/PPP3CC/…	hsa:4791/hsa:5971/hsa:7046/hsa:4792/hsa:468/hsa:3716/hsa:6777/hsa:3383/hsa:54107/hsa:5154/hsa:1869/hsa:5111/hsa:4776/hsa:467/hsa:5425/hsa:7157/hsa:4790/hsa:1870/hsa:1019/hsa:4605/hsa:55697/hsa:1386/hsa:6776/hsa:4609/hsa:3725/hsa:7048/hsa:208/hsa:4088/hsa:115/hsa:896/hsa:324/hsa:5567/hsa:5902/hsa:1856/hsa:1029/hsa:996/hsa:7494/hsa:10714/hsa:5901/hsa:8850/hsa:7015/hsa:6237/hsa:8061/hsa:11200/hsa:44…	94
hsa04659	Th17 cell differentiation	38/2003	74/5848	0.00171357	0.0332005	ENSG00000106799/ENSG00000100906/ENSG00000146232/ENSG00000162434/ENSG00000173757/ENSG00000134352/ENSG00000096384/ENSG00000109320/ENSG00000126561/ENSG00000177606/ENSG00000163513/ENSG00000166949/ENSG00000077238/ENSG00000080824/ENSG00000112062/ENSG00000100644/ENSG00000175387/ENSG00000104825/ENSG00000173039/ENSG00000269335/ENSG00000106546/ENSG00000188130/ENSG00000185386/ENSG00000050748/ENSG00000160712…	TGFBR1/NFKBIA/NFKBIE/JAK1/STAT5B/IL6ST/HSP90AB1/NFKB1/STAT5A/JUN/TGFBR2/SMAD3/IL4R/HSP90AA1/MAPK14/HIF1A/SMAD2/NFKBIB/RELA/IKBKG/AHR/MAPK12/MAPK11/MAPK9/IL6R/NFATC1/PLCG1/MTOR/MAPK13/PPP3CC/IL2RG/IFNGR1/JAK2/RARA/MAPK3/MAPK8/RORC/RXRA	hsa:7046/hsa:4792/hsa:4794/hsa:3716/hsa:6777/hsa:3572/hsa:3326/hsa:4790/hsa:6776/hsa:3725/hsa:7048/hsa:4088/hsa:3566/hsa:3320/hsa:1432/hsa:3091/hsa:4087/hsa:4793/hsa:5970/hsa:8517/hsa:196/hsa:6300/hsa:5600/hsa:5601/hsa:3570/hsa:4772/hsa:5335/hsa:2475/hsa:5603/hsa:5533/hsa:3561/hsa:3459/hsa:3717/hsa:5914/hsa:5595/hsa:5599/hsa:6097/hsa:6256	38
hsa05169	Epstein-Barr virus infection	69/2003	151/5848	0.00208608	0.0380403	ENSG00000077150/ENSG00000105810/ENSG00000104856/ENSG00000118503/ENSG00000100906/ENSG00000132906/ENSG00000263528/ENSG00000146232/ENSG00000187608/ENSG00000162434/ENSG00000127191/ENSG00000015475/ENSG00000090339/ENSG00000101412/ENSG00000141510/ENSG00000131323/ENSG00000196591/ENSG00000109320/ENSG00000187555/ENSG00000007968/ENSG00000135446/ENSG00000116478/ENSG00000136997/ENSG00000177606/ENSG00000088888…	NFKB2/CDK6/RELB/TNFAIP3/NFKBIA/CASP9/IKBKE/NFKBIE/ISG15/JAK1/TRAF2/BID/ICAM1/E2F1/TP53/TRAF3/HDAC2/NFKB1/USP7/E2F2/CDK4/HDAC1/MYC/JUN/MAVS/AKT2/CCND3/MAP2K6/PSMD4/RAC1/SIN3A/MAPK14/GADD45A/ENTPD1/CDKN1A/PSMC3/CCNE2/OAS3/CD44/NFKBIB/RELA/SKP2/IKBKG/CD58/PDIA3/MAPK12/MAPK11/CDK2/MAPK9/CCNE1/STAT2/BAX/PLCG2/MAPK13/MAP2K3/IFNAR2/PSMD2/IRF3/CASP8/TRAF5/ENTPD8/AKT1/PSMC2/MAPK8/DDB2/APAF1/OAS1/IRAK4/ADR…	hsa:4791/hsa:1021/hsa:5971/hsa:7128/hsa:4792/hsa:842/hsa:9641/hsa:4794/hsa:9636/hsa:3716/hsa:7186/hsa:637/hsa:3383/hsa:1869/hsa:7157/hsa:7187/hsa:3066/hsa:4790/hsa:7874/hsa:1870/hsa:1019/hsa:3065/hsa:4609/hsa:3725/hsa:57506/hsa:208/hsa:896/hsa:5608/hsa:5710/hsa:5879/hsa:25942/hsa:1432/hsa:1647/hsa:953/hsa:1026/hsa:5702/hsa:9134/hsa:4940/hsa:960/hsa:4793/hsa:5970/hsa:6502/hsa:8517/hsa:965/hsa:2923…	69
hsa01200	Carbon metabolism	52/2003	109/5848	0.00232921	0.0401141	ENSG00000156510/ENSG00000138413/ENSG00000105953/ENSG00000092621/ENSG00000135069/ENSG00000182199/ENSG00000136143/ENSG00000154930/ENSG00000084754/ENSG00000073578/ENSG00000156515/ENSG00000108515/ENSG00000049239/ENSG00000101911/ENSG00000121691/ENSG00000150768/ENSG00000177000/ENSG00000075239/ENSG00000163931/ENSG00000127884/ENSG00000176974/ENSG00000163541/ENSG00000166411/ENSG00000111674/ENSG00000171314…	HKDC1/IDH1/OGDH/PHGDH/PSAT1/SHMT2/SUCLA2/ACSS1/HADHA/SDHA/HK1/ENO3/H6PD/PRPS2/CAT/DLAT/MTHFR/ACAT1/TKT/ECHS1/SHMT1/SUCLG1/IDH3A/ENO2/PGAM1/TKFC/ADH5/SDHC/ACSS2/ACAT2/SDS/ALDOB/G6PD/ACO2/CPS1/EHHADH/PRPS1/TPI1/PFKM/GAPDH/PCCA/SUCLG2/SDSL/PC/ME1/PGD/ADPGK/ENO1/PCCB/AC093512.2/IDH3G/HK2	hsa:80201/hsa:3417/hsa:4967/hsa:26227/hsa:29968/hsa:6472/hsa:8803/hsa:84532/hsa:3030/hsa:6389/hsa:3098/hsa:2027/hsa:9563/hsa:5634/hsa:847/hsa:1737/hsa:4524/hsa:38/hsa:7086/hsa:1892/hsa:6470/hsa:8802/hsa:3419/hsa:2026/hsa:5223/hsa:26007/hsa:128/hsa:6391/hsa:55902/hsa:39/hsa:10993/hsa:229/hsa:2539/hsa:50/hsa:1373/hsa:1962/hsa:5631/hsa:7167/hsa:5213/hsa:2597/hsa:5095/hsa:8801/hsa:113675/hsa:5091/hsa…	52
hsa04210	Apoptosis	57/2003	122/5848	0.00268022	0.04373	ENSG00000023445/ENSG00000100906/ENSG00000132906/ENSG00000164733/ENSG00000117984/ENSG00000128272/ENSG00000135047/ENSG00000056558/ENSG00000113368/ENSG00000120889/ENSG00000127191/ENSG00000015475/ENSG00000101160/ENSG00000143384/ENSG00000141510/ENSG00000136848/ENSG00000109320/ENSG00000014216/ENSG00000143799/ENSG00000096433/ENSG00000177606/ENSG00000176619/ENSG00000105221/ENSG00000141682/ENSG00000110330…	BIRC3/NFKBIA/CASP9/CTSB/CTSD/ATF4/CTSL/TRAF1/LMNB1/TNFRSF10B/TRAF2/BID/CTSZ/MCL1/TP53/DAB2IP/NFKB1/CAPN1/PARP1/ITPR3/JUN/LMNB2/AKT2/PMAIP1/BIRC2/SPTAN1/CAPN2/GADD45A/CTSS/TUBA4A/LMNA/TNFRSF1A/RELA/HRK/IKBKG/BCL2L1/MAPK9/KRAS/BAX/BBC3/AIFM1/DFFA/TUBA1B/CFLAR/CTSV/PARP4/CASP8/DFFB/PDPK1/PARP2/MAPK3/AKT1/MAPK8/APAF1/ITPR2/PIDD1/ACTG1	hsa:330/hsa:4792/hsa:842/hsa:1508/hsa:1509/hsa:468/hsa:1514/hsa:7185/hsa:4001/hsa:8795/hsa:7186/hsa:637/hsa:1522/hsa:4170/hsa:7157/hsa:153090/hsa:4790/hsa:823/hsa:142/hsa:3710/hsa:3725/hsa:84823/hsa:208/hsa:5366/hsa:329/hsa:6709/hsa:824/hsa:1647/hsa:1520/hsa:7277/hsa:4000/hsa:7132/hsa:5970/hsa:8739/hsa:8517/hsa:598/hsa:5601/hsa:3845/hsa:581/hsa:27113/hsa:9131/hsa:1676/hsa:10376/hsa:8837/hsa:1515/…	57
hsa05200	Pathways in cancer	183/2003	457/5848	0.00412002	0.0638603	ENSG00000077150/ENSG00000100292/ENSG00000105810/ENSG00000023445/ENSG00000106799/ENSG00000101680/ENSG00000100906/ENSG00000132906/ENSG00000171862/ENSG00000198223/ENSG00000198431/ENSG00000074181/ENSG00000085276/ENSG00000056558/ENSG00000162434/ENSG00000125845/ENSG00000172380/ENSG00000173757/ENSG00000127191/ENSG00000015475/ENSG00000197461/ENSG00000101412/ENSG00000138795/ENSG00000134352/ENSG00000181019…	NFKB2/HMOX1/CDK6/BIRC3/TGFBR1/LAMA1/NFKBIA/CASP9/PTEN/CSF2RA/TXNRD1/NOTCH3/MECOM/TRAF1/JAK1/BMP2/GNG12/STAT5B/TRAF2/BID/PDGFA/E2F1/LEF1/IL6ST/NQO1/TP53/CAMK2D/HSP90AB1/FGFR1/TRAF3/HDAC2/NFKB1/E2F2/CDK4/HDAC1/AXIN2/STAT5A/MYC/JUN/CKS1B/CALM2/COL4A4/LAMB3/TGFBR2/DAPK2/AKT2/SMAD3/ADCY9/CXCR4/TXNRD2/CCND3/CALM3/APC/CALM1/PRKACB/LAMC3/PMAIP1/BIRC2/DVL2/CCDC6/VEGFB/IL4R/CDKN2A/GNB4/HSP90AA1/IL13RA1/RAC…	hsa:4791/hsa:3162/hsa:1021/hsa:330/hsa:7046/hsa:284217/hsa:4792/hsa:842/hsa:5728/hsa:1438/hsa:7296/hsa:4854/hsa:2122/hsa:7185/hsa:3716/hsa:650/hsa:55970/hsa:6777/hsa:7186/hsa:637/hsa:5154/hsa:1869/hsa:51176/hsa:3572/hsa:1728/hsa:7157/hsa:817/hsa:3326/hsa:2260/hsa:7187/hsa:3066/hsa:4790/hsa:1870/hsa:1019/hsa:3065/hsa:8313/hsa:6776/hsa:4609/hsa:3725/hsa:1163/hsa:805/hsa:1286/hsa:3914/hsa:7048/hsa:2…	183
hsa04066	HIF-1 signaling pathway	44/2003	92/5848	0.00460771	0.0658688	ENSG00000100292/ENSG00000156510/ENSG00000134333/ENSG00000145349/ENSG00000109320/ENSG00000137154/ENSG00000156515/ENSG00000105221/ENSG00000108515/ENSG00000102265/ENSG00000134086/ENSG00000079277/ENSG00000091513/ENSG00000072274/ENSG00000124762/ENSG00000111674/ENSG00000100644/ENSG00000099875/ENSG00000108094/ENSG00000135766/ENSG00000171105/ENSG00000106366/ENSG00000173039/ENSG00000160712/ENSG00000124181…	HMOX1/HKDC1/LDHA/CAMK2D/NFKB1/RPS6/HK1/AKT2/ENO3/TIMP1/VHL/MKNK1/TF/TFRC/CDKN1A/ENO2/HIF1A/MKNK2/CUL2/EGLN1/INSR/SERPINE1/RELA/IL6R/PLCG1/GAPDH/PLCG2/IGF1R/MTOR/EIF4EBP1/EDN1/IFNGR1/VEGFA/ERBB2/MAPK3/AKT1/ENO1/RBX1/EGLN3/PRKCA/AC093512.2/CAMK2A/EGLN2/HK2	hsa:3162/hsa:80201/hsa:3939/hsa:817/hsa:4790/hsa:6194/hsa:3098/hsa:208/hsa:2027/hsa:7076/hsa:7428/hsa:8569/hsa:7018/hsa:7037/hsa:1026/hsa:2026/hsa:3091/hsa:2872/hsa:8453/hsa:54583/hsa:3643/hsa:5054/hsa:5970/hsa:3570/hsa:5335/hsa:2597/hsa:5336/hsa:3480/hsa:2475/hsa:1978/hsa:1906/hsa:3459/hsa:7422/hsa:2064/hsa:5595/hsa:207/hsa:2023/hsa:9978/hsa:112399/hsa:5578/hsa:226/hsa:815/hsa:112398/hsa:3099	44
hsa04931	Insulin resistance	46/2003	97/5848	0.00467456	0.0658688	ENSG00000140284/ENSG00000100906/ENSG00000171862/ENSG00000142949/ENSG00000198380/ENSG00000131459/ENSG00000060566/ENSG00000109320/ENSG00000101255/ENSG00000067606/ENSG00000185950/ENSG00000105221/ENSG00000146592/ENSG00000186951/ENSG00000131791/ENSG00000169047/ENSG00000100504/ENSG00000196396/ENSG00000141349/ENSG00000109819/ENSG00000173281/ENSG00000213639/ENSG00000167114/ENSG00000067182/ENSG00000182158…	SLC27A2/NFKBIA/PTEN/PTPRF/GFPT1/GFPT2/CREB3L3/NFKB1/TRIB3/PRKCZ/IRS2/AKT2/CREB5/PPARA/PRKAB2/IRS1/PYGL/PTPN1/G6PC3/PPARGC1A/PPP1R3B/PPP1CB/SLC27A4/TNFRSF1A/CREB3L2/INSR/RELA/PPARGC1B/MAPK9/CREB3L4/OGA/MLXIPL/SLC2A4/MTOR/PRKAG2/PDPK1/RPS6KA2/SLC27A1/FOXO1/TBC1D4/PTPN11/PPP1R3D/AKT1/RPS6KA3/MAPK8/MLX	hsa:11001/hsa:4792/hsa:5728/hsa:5792/hsa:2673/hsa:9945/hsa:84699/hsa:4790/hsa:57761/hsa:5590/hsa:8660/hsa:208/hsa:9586/hsa:5465/hsa:5565/hsa:3667/hsa:5836/hsa:5770/hsa:92579/hsa:10891/hsa:79660/hsa:5500/hsa:10999/hsa:7132/hsa:64764/hsa:3643/hsa:5970/hsa:133522/hsa:5601/hsa:148327/hsa:10724/hsa:51085/hsa:6517/hsa:2475/hsa:51422/hsa:5170/hsa:6196/hsa:376497/hsa:2308/hsa:9882/hsa:5781/hsa:5509/hsa:2…	46
hsa05220	Chronic myeloid leukemia	36/2003	73/5848	0.00535767	0.0722121	ENSG00000105810/ENSG00000106799/ENSG00000100906/ENSG00000085276/ENSG00000129946/ENSG00000173757/ENSG00000101412/ENSG00000033327/ENSG00000141510/ENSG00000196591/ENSG00000109320/ENSG00000007968/ENSG00000135446/ENSG00000116478/ENSG00000126561/ENSG00000136997/ENSG00000163513/ENSG00000105221/ENSG00000166949/ENSG00000147889/ENSG00000116717/ENSG00000124762/ENSG00000160691/ENSG00000173039/ENSG00000110395…	CDK6/TGFBR1/NFKBIA/MECOM/SHC2/STAT5B/E2F1/GAB2/TP53/HDAC2/NFKB1/E2F2/CDK4/HDAC1/STAT5A/MYC/TGFBR2/AKT2/SMAD3/CDKN2A/GADD45A/CDKN1A/SHC1/RELA/CBL/IKBKG/BCL2L1/KRAS/BAX/ABL1/ARAF/MAPK3/PTPN11/AKT1/SOS2/DDB2	hsa:1021/hsa:7046/hsa:4792/hsa:2122/hsa:25759/hsa:6777/hsa:1869/hsa:9846/hsa:7157/hsa:3066/hsa:4790/hsa:1870/hsa:1019/hsa:3065/hsa:6776/hsa:4609/hsa:7048/hsa:208/hsa:4088/hsa:1029/hsa:1647/hsa:1026/hsa:6464/hsa:5970/hsa:867/hsa:8517/hsa:598/hsa:3845/hsa:581/hsa:25/hsa:369/hsa:5595/hsa:5781/hsa:207/hsa:6655/hsa:1643	36
hsa00280	Valine, leucine and isoleucine degradation	24/2003	45/5848	0.00638028	0.0824119	ENSG00000167315/ENSG00000078070/ENSG00000084754/ENSG00000164904/ENSG00000138029/ENSG00000112972/ENSG00000137124/ENSG00000137992/ENSG00000075239/ENSG00000060971/ENSG00000127884/ENSG00000120437/ENSG00000151498/ENSG00000113790/ENSG00000117305/ENSG00000175198/ENSG00000138356/ENSG00000196177/ENSG00000083123/ENSG00000072210/ENSG00000106049/ENSG00000072506/ENSG00000114054/ENSG00000105552	ACAA2/MCCC1/HADHA/ALDH7A1/HADHB/HMGCS1/ALDH1B1/DBT/ACAT1/ACAA1/ECHS1/ACAT2/ACAD8/EHHADH/HMGCL/PCCA/AOX1/ACADSB/BCKDHB/ALDH3A2/HIBADH/HSD17B10/PCCB/BCAT2	hsa:10449/hsa:56922/hsa:3030/hsa:501/hsa:3032/hsa:3157/hsa:219/hsa:1629/hsa:38/hsa:30/hsa:1892/hsa:39/hsa:27034/hsa:1962/hsa:3155/hsa:5095/hsa:316/hsa:36/hsa:594/hsa:224/hsa:11112/hsa:3028/hsa:5096/hsa:587	24
hsa05215	Prostate cancer	42/2003	89/5848	0.00744694	0.0909603	ENSG00000100906/ENSG00000132906/ENSG00000171862/ENSG00000244405/ENSG00000128272/ENSG00000197461/ENSG00000101412/ENSG00000138795/ENSG00000060566/ENSG00000141510/ENSG00000096384/ENSG00000077782/ENSG00000109320/ENSG00000007968/ENSG00000105221/ENSG00000146592/ENSG00000080824/ENSG00000166598/ENSG00000124762/ENSG00000175305/ENSG00000182158/ENSG00000173039/ENSG00000269335/ENSG00000123374/ENSG00000143578…	NFKBIA/CASP9/PTEN/ETV5/ATF4/PDGFA/E2F1/LEF1/CREB3L3/TP53/HSP90AB1/FGFR1/NFKB1/E2F2/AKT2/CREB5/HSP90AA1/HSP90B1/CDKN1A/CCNE2/CREB3L2/RELA/IKBKG/CDK2/CREB3L4/CTNNB1/KRAS/CCNE1/IGF1R/MTOR/PLAT/ARAF/ERG/ERBB2/PDPK1/MAPK3/FOXO1/AKT1/ZEB1/SOS2/PDGFB/NKX3-1	hsa:4792/hsa:842/hsa:5728/hsa:2119/hsa:468/hsa:5154/hsa:1869/hsa:51176/hsa:84699/hsa:7157/hsa:3326/hsa:2260/hsa:4790/hsa:1870/hsa:208/hsa:9586/hsa:3320/hsa:7184/hsa:1026/hsa:9134/hsa:64764/hsa:5970/hsa:8517/hsa:1017/hsa:148327/hsa:1499/hsa:3845/hsa:898/hsa:3480/hsa:2475/hsa:5327/hsa:369/hsa:2078/hsa:2064/hsa:5170/hsa:5595/hsa:2308/hsa:207/hsa:6935/hsa:6655/hsa:5155/hsa:4824	42
hsa04141	Protein processing in endoplasmic reticulum	66/2003	150/5848	0.00762892	0.0909603	ENSG00000136026/ENSG00000116661/ENSG00000128272/ENSG00000127191/ENSG00000149428/ENSG00000096384/ENSG00000067167/ENSG00000014216/ENSG00000109971/ENSG00000100934/ENSG00000244038/ENSG00000140943/ENSG00000198162/ENSG00000160803/ENSG00000080824/ENSG00000100219/ENSG00000109846/ENSG00000126803/ENSG00000079332/ENSG00000185825/ENSG00000162909/ENSG00000086061/ENSG00000130939/ENSG00000166598/ENSG00000138942…	CKAP4/FBXO2/ATF4/TRAF2/HYOU1/HSP90AB1/TRAM1/CAPN1/HSPA8/SEC23A/DDOST/MBTPS1/MAN1A2/UBQLN4/HSP90AA1/XBP1/CRYAB/HSPA2/SAR1A/BCAP31/CAPN2/DNAJA1/UBE4B/HSP90B1/RNF185/HERPUD1/EIF2AK4/P4HB/SKP1/PDIA3/PDIA4/STT3B/SSR2/UBE2G1/MAPK9/EIF2AK1/SSR1/YOD1/WFS1/UBE2D1/BAX/SEC31A/TUSC3/DERL2/ERLEC1/RAD23B/SEC63/RAD23A/SSR3/EDEM1/DNAJC10/LMAN1/EDEM2/SEC24C/FBXO6/MAPK8/HSPA5/DNAJB2/RBX1/SVIP/PRKCSH/UBE2G2/DNAJC5/…	hsa:10970/hsa:26232/hsa:468/hsa:7186/hsa:10525/hsa:3326/hsa:23471/hsa:823/hsa:3312/hsa:10484/hsa:1650/hsa:8720/hsa:10905/hsa:56893/hsa:3320/hsa:7494/hsa:1410/hsa:3306/hsa:56681/hsa:10134/hsa:824/hsa:3301/hsa:10277/hsa:7184/hsa:91445/hsa:9709/hsa:440275/hsa:5034/hsa:6500/hsa:2923/hsa:9601/hsa:201595/hsa:6746/hsa:7326/hsa:5601/hsa:27102/hsa:6745/hsa:55432/hsa:7466/hsa:7321/hsa:581/hsa:22872/hsa:799…	66
hsa04933	AGE-RAGE signaling pathway in diabetic complications	43/2003	92/5848	0.00840049	0.0964501	ENSG00000106799/ENSG00000173757/ENSG00000090339/ENSG00000109320/ENSG00000135446/ENSG00000108821/ENSG00000126561/ENSG00000067606/ENSG00000177606/ENSG00000081052/ENSG00000163513/ENSG00000105221/ENSG00000166949/ENSG00000173511/ENSG00000136238/ENSG00000112062/ENSG00000169429/ENSG00000187498/ENSG00000175387/ENSG00000138193/ENSG00000106366/ENSG00000173039/ENSG00000188130/ENSG00000185386/ENSG00000050748…	TGFBR1/STAT5B/ICAM1/NFKB1/CDK4/COL1A1/STAT5A/PRKCZ/JUN/COL4A4/TGFBR2/AKT2/SMAD3/VEGFB/RAC1/MAPK14/CXCL8/COL4A1/SMAD2/PLCE1/SERPINE1/RELA/MAPK12/MAPK11/MAPK9/KRAS/NFATC1/PLCG1/BAX/PLCG2/MAPK13/EDN1/CCL2/VEGFA/JAK2/MAPK3/FOXO1/AKT1/MAPK8/THBD/PRKCA/COL4A2/PIM1	hsa:7046/hsa:6777/hsa:3383/hsa:4790/hsa:1019/hsa:1277/hsa:6776/hsa:5590/hsa:3725/hsa:1286/hsa:7048/hsa:208/hsa:4088/hsa:7423/hsa:5879/hsa:1432/hsa:3576/hsa:1282/hsa:4087/hsa:51196/hsa:5054/hsa:5970/hsa:6300/hsa:5600/hsa:5601/hsa:3845/hsa:4772/hsa:5335/hsa:581/hsa:5336/hsa:5603/hsa:1906/hsa:6347/hsa:7422/hsa:3717/hsa:5595/hsa:2308/hsa:207/hsa:5599/hsa:7056/hsa:5578/hsa:1284/hsa:5292	43
hsa04621	NOD-like receptor signaling pathway	61/2003	138/5848	0.00895677	0.0971855	ENSG00000023445/ENSG00000118503/ENSG00000100906/ENSG00000263528/ENSG00000164733/ENSG00000162434/ENSG00000127191/ENSG00000116688/ENSG00000169604/ENSG00000096384/ENSG00000131323/ENSG00000109320/ENSG00000096433/ENSG00000177606/ENSG00000088888/ENSG00000092439/ENSG00000127666/ENSG00000136810/ENSG00000110330/ENSG00000150782/ENSG00000265972/ENSG00000080824/ENSG00000112062/ENSG00000087077/ENSG00000139112…	BIRC3/TNFAIP3/NFKBIA/IKBKE/CTSB/JAK1/TRAF2/MFN2/ANTXR1/HSP90AB1/TRAF3/NFKB1/ITPR3/JUN/MAVS/TRPM7/TICAM1/TXN/BIRC2/IL18/TXNIP/HSP90AA1/MAPK14/TRIP6/GABARAPL1/RBCK1/NLRP1/BRCC3/CXCL8/CYBA/OAS3/NFKBIB/RELA/PANX1/IKBKG/MFN1/IFI16/GBP3/BCL2L1/MAPK12/MAPK11/MAPK9/STAT2/MAPK13/ATG16L1/IFNAR2/GBP2/DNM1L/CCL2/IRF3/CASP8/CXCL2/TRAF5/MAPK3/TMEM173/MCU/MAPK8/DHX33/OAS1/ITPR2/IRAK4	hsa:330/hsa:7128/hsa:4792/hsa:9641/hsa:1508/hsa:3716/hsa:7186/hsa:9927/hsa:84168/hsa:3326/hsa:7187/hsa:4790/hsa:3710/hsa:3725/hsa:57506/hsa:54822/hsa:148022/hsa:7295/hsa:329/hsa:3606/hsa:10628/hsa:3320/hsa:1432/hsa:7205/hsa:23710/hsa:10616/hsa:22861/hsa:79184/hsa:3576/hsa:1535/hsa:4940/hsa:4793/hsa:5970/hsa:24145/hsa:8517/hsa:55669/hsa:3428/hsa:2635/hsa:598/hsa:6300/hsa:5600/hsa:5601/hsa:6773/hsa…	61
hsa05219	Bladder cancer	21/2003	39/5848	0.00909155	0.0971855	ENSG00000137801/ENSG00000101412/ENSG00000141510/ENSG00000007968/ENSG00000135446/ENSG00000136997/ENSG00000035664/ENSG00000147889/ENSG00000124762/ENSG00000169429/ENSG00000196730/ENSG00000025708/ENSG00000068028/ENSG00000133703/ENSG00000100784/ENSG00000078061/ENSG00000113070/ENSG00000068078/ENSG00000112715/ENSG00000141736/ENSG00000102882	THBS1/E2F1/TP53/E2F2/CDK4/MYC/DAPK2/CDKN2A/CDKN1A/CXCL8/DAPK1/TYMP/RASSF1/KRAS/RPS6KA5/ARAF/HBEGF/FGFR3/VEGFA/ERBB2/MAPK3	hsa:7057/hsa:1869/hsa:7157/hsa:1870/hsa:1019/hsa:4609/hsa:23604/hsa:1029/hsa:1026/hsa:3576/hsa:1612/hsa:1890/hsa:11186/hsa:3845/hsa:9252/hsa:369/hsa:1839/hsa:2261/hsa:7422/hsa:2064/hsa:5595	21
hsa05418	Fluid shear stress and atherosclerosis	55/2003	123/5848	0.00964466	0.0996615	ENSG00000124145/ENSG00000100292/ENSG00000115884/ENSG00000161011/ENSG00000135047/ENSG00000105971/ENSG00000090339/ENSG00000197461/ENSG00000120129/ENSG00000181019/ENSG00000141510/ENSG00000114739/ENSG00000096384/ENSG00000109320/ENSG00000067606/ENSG00000177606/ENSG00000143933/ENSG00000105221/ENSG00000160014/ENSG00000198668/ENSG00000136810/ENSG00000108984/ENSG00000080824/ENSG00000136238/ENSG00000112062…	SDC4/HMOX1/SDC1/SQSTM1/CTSL/CAV2/ICAM1/PDGFA/DUSP1/NQO1/TP53/ACVR2B/HSP90AB1/NFKB1/PRKCZ/JUN/CALM2/AKT2/CALM3/CALM1/TXN/MAP2K6/HSP90AA1/RAC1/MAPK14/SUMO2/GPC1/HSP90B1/CYBA/NCF2/BMPR1A/TNFRSF1A/ITGAV/RELA/IKBKG/MAPK12/MAPK11/MGST1/MAPK9/CTNNB1/ARHGEF2/GSTM1/MAPK13/PLAT/EDN1/CCL2/VEGFA/GSTM4/AKT1/MAPK8/PDGFB/THBD/GSTA4/KEAP1/ACTG1	hsa:6385/hsa:3162/hsa:6382/hsa:8878/hsa:1514/hsa:858/hsa:3383/hsa:5154/hsa:1843/hsa:1728/hsa:7157/hsa:93/hsa:3326/hsa:4790/hsa:5590/hsa:3725/hsa:805/hsa:208/hsa:808/hsa:801/hsa:7295/hsa:5608/hsa:3320/hsa:5879/hsa:1432/hsa:6613/hsa:2817/hsa:7184/hsa:1535/hsa:4688/hsa:657/hsa:7132/hsa:3685/hsa:5970/hsa:8517/hsa:6300/hsa:5600/hsa:4257/hsa:5601/hsa:1499/hsa:9181/hsa:2944/hsa:5603/hsa:5327/hsa:1906/hs…	55
hsa04217	Necroptosis	59/2003	134/5848	0.0110597	0.110597	ENSG00000167996/ENSG00000087086/ENSG00000135821/ENSG00000023445/ENSG00000118503/ENSG00000166311/ENSG00000161011/ENSG00000162434/ENSG00000120889/ENSG00000173757/ENSG00000127191/ENSG00000015475/ENSG00000145349/ENSG00000096384/ENSG00000014216/ENSG00000143799/ENSG00000126561/ENSG00000092439/ENSG00000188486/ENSG00000127666/ENSG00000110330/ENSG00000116711/ENSG00000080824/ENSG00000180573/ENSG00000100504…	FTH1/FTL/GLUL/BIRC3/TNFAIP3/SMPD1/SQSTM1/JAK1/TNFRSF10B/STAT5B/TRAF2/BID/CAMK2D/HSP90AB1/CAPN1/PARP1/STAT5A/TRPM7/H2AFX/TICAM1/BIRC2/PLA2G4A/HSP90AA1/HIST1H2AC/PYGL/VPS4B/CAPN2/RBCK1/CHMP2A/HMGB1/H2AFZ/TNFRSF1A/CHMP3/CYLD/PPID/MAPK9/STAT2/BAX/AIFM1/CHMP4C/PGAM5/CHMP5/CHMP2B/CFLAR/IFNAR2/H2AFY/DNM1L/PARP4/CASP8/IFNGR1/CHMP4B/SLC25A5/JAK2/TRAF5/PARP2/H2AFV/MAPK8/SLC25A6/CAMK2A	hsa:2495/hsa:2512/hsa:2752/hsa:330/hsa:7128/hsa:6609/hsa:8878/hsa:3716/hsa:8795/hsa:6777/hsa:7186/hsa:637/hsa:817/hsa:3326/hsa:823/hsa:142/hsa:6776/hsa:54822/hsa:3014/hsa:148022/hsa:329/hsa:5321/hsa:3320/hsa:8334/hsa:5836/hsa:9525/hsa:824/hsa:10616/hsa:27243/hsa:3146/hsa:3015/hsa:7132/hsa:51652/hsa:1540/hsa:5481/hsa:5601/hsa:6773/hsa:581/hsa:9131/hsa:92421/hsa:192111/hsa:51510/hsa:25978/hsa:8837/…	59
hsa00052	Galactose metabolism	15/2003	26/5848	0.0119182	0.115458	ENSG00000085662/ENSG00000156510/ENSG00000117411/ENSG00000086062/ENSG00000156515/ENSG00000170266/ENSG00000141349/ENSG00000169299/ENSG00000143891/ENSG00000171298/ENSG00000213930/ENSG00000152556/ENSG00000102393/ENSG00000117308/ENSG00000159399	AKR1B1/HKDC1/B4GALT2/B4GALT1/HK1/GLB1/G6PC3/PGM2/GALM/GAA/GALT/PFKM/GLA/GALE/HK2	hsa:231/hsa:80201/hsa:8704/hsa:2683/hsa:3098/hsa:2720/hsa:92579/hsa:55276/hsa:130589/hsa:2548/hsa:2592/hsa:5213/hsa:2717/hsa:2582/hsa:3099	15
hsa04910	Insulin signaling pathway	54/2003	122/5848	0.0129941	0.122065	ENSG00000103197/ENSG00000165458/ENSG00000156510/ENSG00000142949/ENSG00000129946/ENSG00000165699/ENSG00000067606/ENSG00000119729/ENSG00000143933/ENSG00000185950/ENSG00000137154/ENSG00000156515/ENSG00000105221/ENSG00000160014/ENSG00000198668/ENSG00000142875/ENSG00000095637/ENSG00000131791/ENSG00000169047/ENSG00000100504/ENSG00000196396/ENSG00000108946/ENSG00000141349/ENSG00000109819/ENSG00000182473…	TSC2/INPPL1/HKDC1/PTPRF/SHC2/TSC1/PRKCZ/RHOQ/CALM2/IRS2/RPS6/HK1/AKT2/CALM3/CALM1/PRKACB/SORBS1/PRKAB2/IRS1/PYGL/PTPN1/PRKAR1A/G6PC3/PPARGC1A/EXOC7/MKNK1/PPP1R3B/SHC1/PPP1CB/MKNK2/PRKAR1B/INSR/CBL/MAPK9/KRAS/RAPGEF1/PRKAR2A/SLC2A4/MTOR/ARAF/FLOT2/EIF4EBP1/PRKAG2/PRKCI/PDPK1/MAPK3/FOXO1/PPP1R3D/AKT1/SOS2/MAPK8/CBLB/PRKACA/HK2	hsa:7249/hsa:3636/hsa:80201/hsa:5792/hsa:25759/hsa:7248/hsa:5590/hsa:23433/hsa:805/hsa:8660/hsa:6194/hsa:3098/hsa:208/hsa:808/hsa:801/hsa:5567/hsa:10580/hsa:5565/hsa:3667/hsa:5836/hsa:5770/hsa:5573/hsa:92579/hsa:10891/hsa:23265/hsa:8569/hsa:79660/hsa:6464/hsa:5500/hsa:2872/hsa:5575/hsa:3643/hsa:867/hsa:5601/hsa:3845/hsa:2889/hsa:5576/hsa:6517/hsa:2475/hsa:369/hsa:2319/hsa:1978/hsa:51422/hsa:5584/…	54
hsa05165	Human papillomavirus infection	120/2003	297/5848	0.0135457	0.123505	ENSG00000105810/ENSG00000137801/ENSG00000101680/ENSG00000103197/ENSG00000132470/ENSG00000171862/ENSG00000263528/ENSG00000159720/ENSG00000187608/ENSG00000074181/ENSG00000033627/ENSG00000135114/ENSG00000155097/ENSG00000080815/ENSG00000165699/ENSG00000162434/ENSG00000147416/ENSG00000069812/ENSG00000101412/ENSG00000060566/ENSG00000141510/ENSG00000131323/ENSG00000196591/ENSG00000109320/ENSG00000128524…	CDK6/THBS1/LAMA1/TSC2/ITGB4/PTEN/IKBKE/ATP6V0D1/ISG15/NOTCH3/ATP6V0A1/OASL/ATP6V1C1/PSEN1/TSC1/JAK1/ATP6V1B2/HES2/E2F1/CREB3L3/TP53/TRAF3/HDAC2/NFKB1/ATP6V1F/CDK4/HDAC1/AXIN2/ATP6AP1/COL1A1/PRKCZ/HES4/COL4A4/LAMB3/ATP6V1D/AKT2/CREB5/PPP2R3A/TICAM1/ATP6V1A/CCND3/APC/PRKACB/LAMC3/ITGA5/DVL2/HDAC4/ATP6V0B/ATP6V1H/LLGL2/PPP2R2B/COL9A3/PATJ/ATP6V1E1/ITGB1/TERT/IRF1/SLC9A3R1/ATP6V0E1/BCAP31/ITGA6/LAMA3…	hsa:1021/hsa:7057/hsa:284217/hsa:7249/hsa:3691/hsa:5728/hsa:9641/hsa:9114/hsa:9636/hsa:4854/hsa:535/hsa:8638/hsa:528/hsa:5663/hsa:7248/hsa:3716/hsa:526/hsa:54626/hsa:1869/hsa:84699/hsa:7157/hsa:7187/hsa:3066/hsa:4790/hsa:9296/hsa:1019/hsa:3065/hsa:8313/hsa:537/hsa:1277/hsa:5590/hsa:57801/hsa:1286/hsa:3914/hsa:51382/hsa:208/hsa:9586/hsa:5523/hsa:148022/hsa:523/hsa:896/hsa:324/hsa:5567/hsa:10319/hs…	120
hsa04721	Synaptic vesicle cycle	25/2003	50/5848	0.0152214	0.131659	ENSG00000159720/ENSG00000130477/ENSG00000033627/ENSG00000155097/ENSG00000147416/ENSG00000105402/ENSG00000128524/ENSG00000166900/ENSG00000100554/ENSG00000141367/ENSG00000114573/ENSG00000117410/ENSG00000047249/ENSG00000131100/ENSG00000198722/ENSG00000113732/ENSG00000106976/ENSG00000122705/ENSG00000161203/ENSG00000196961/ENSG00000110719/ENSG00000168993/ENSG00000079805/ENSG00000105929/ENSG00000136888	ATP6V0D1/UNC13A/ATP6V0A1/ATP6V1C1/ATP6V1B2/NAPA/ATP6V1F/STX3/ATP6V1D/CLTC/ATP6V1A/ATP6V0B/ATP6V1H/ATP6V1E1/UNC13B/ATP6V0E1/DNM1/CLTA/AP2M1/AP2A1/TCIRG1/CPLX1/DNM2/ATP6V0A4/ATP6V1G1	hsa:9114/hsa:23025/hsa:535/hsa:528/hsa:526/hsa:8775/hsa:9296/hsa:6809/hsa:51382/hsa:1213/hsa:523/hsa:533/hsa:51606/hsa:529/hsa:10497/hsa:8992/hsa:1759/hsa:1211/hsa:1173/hsa:160/hsa:10312/hsa:10815/hsa:1785/hsa:50617/hsa:9550	25
hsa05163	Human cytomegalovirus infection	77/2003	183/5848	0.0152895	0.131659	ENSG00000105810/ENSG00000103197/ENSG00000100906/ENSG00000132906/ENSG00000128272/ENSG00000165699/ENSG00000162434/ENSG00000172380/ENSG00000127191/ENSG00000015475/ENSG00000101412/ENSG00000100968/ENSG00000060566/ENSG00000141510/ENSG00000109320/ENSG00000007968/ENSG00000135446/ENSG00000096433/ENSG00000115966/ENSG00000136997/ENSG00000143933/ENSG00000170776/ENSG00000105221/ENSG00000146592/ENSG00000162104…	CDK6/TSC2/NFKBIA/CASP9/ATF4/TSC1/JAK1/GNG12/TRAF2/BID/E2F1/NFATC4/CREB3L3/TP53/NFKB1/E2F2/CDK4/ITPR3/ATF2/MYC/CALM2/AKAP13/AKT2/CREB5/ADCY9/CXCR4/CALM3/CALM1/PRKACB/MAP2K6/CDKN2A/GNB4/RAC1/MAPK14/GNAQ/GNG7/CDKN1A/CXCL8/PTGS2/TNFRSF1A/CREB3L2/ITGAV/RELA/IKBKG/PDIA3/MAPK12/MAPK11/CREB3L4/IL6R/CTNNB1/KRAS/NFATC1/GNGT2/BAX/MTOR/MAPK13/PPP3CC/EIF4EBP1/ADCY7/SP1/CCL2/IRF3/CASP8/CGAS/VEGFA/TRAF5/MAPK3/G…	hsa:1021/hsa:7249/hsa:4792/hsa:842/hsa:468/hsa:7248/hsa:3716/hsa:55970/hsa:7186/hsa:637/hsa:1869/hsa:4776/hsa:84699/hsa:7157/hsa:4790/hsa:1870/hsa:1019/hsa:3710/hsa:1386/hsa:4609/hsa:805/hsa:11214/hsa:208/hsa:9586/hsa:115/hsa:7852/hsa:808/hsa:801/hsa:5567/hsa:5608/hsa:1029/hsa:59345/hsa:5879/hsa:1432/hsa:2776/hsa:2788/hsa:1026/hsa:3576/hsa:5743/hsa:7132/hsa:64764/hsa:3685/hsa:5970/hsa:8517/hsa:29…	77
hsa04622	RIG-I-like receptor signaling pathway	26/2003	53/5848	0.0179849	0.150684	ENSG00000100906/ENSG00000263528/ENSG00000187608/ENSG00000127191/ENSG00000131323/ENSG00000109320/ENSG00000088888/ENSG00000121060/ENSG00000112062/ENSG00000052723/ENSG00000198933/ENSG00000169429/ENSG00000149476/ENSG00000104825/ENSG00000173039/ENSG00000269335/ENSG00000083799/ENSG00000188130/ENSG00000185386/ENSG00000050748/ENSG00000156711/ENSG00000095015/ENSG00000126456/ENSG00000064012/ENSG00000184584…	NFKBIA/IKBKE/ISG15/TRAF2/TRAF3/NFKB1/MAVS/TRIM25/MAPK14/SIKE1/TBKBP1/CXCL8/TKFC/NFKBIB/RELA/IKBKG/CYLD/MAPK12/MAPK11/MAPK9/MAPK13/MAP3K1/IRF3/CASP8/TMEM173/MAPK8	hsa:4792/hsa:9641/hsa:9636/hsa:7186/hsa:7187/hsa:4790/hsa:57506/hsa:7706/hsa:1432/hsa:80143/hsa:9755/hsa:3576/hsa:26007/hsa:4793/hsa:5970/hsa:8517/hsa:1540/hsa:6300/hsa:5600/hsa:5601/hsa:5603/hsa:4214/hsa:3661/hsa:841/hsa:340061/hsa:5599	26
hsa04211	Longevity regulating pathway	36/2003	78/5848	0.0188927	0.154125	ENSG00000103197/ENSG00000128272/ENSG00000165699/ENSG00000060566/ENSG00000141510/ENSG00000109320/ENSG00000115966/ENSG00000185950/ENSG00000105221/ENSG00000146592/ENSG00000162104/ENSG00000142875/ENSG00000131791/ENSG00000121691/ENSG00000169047/ENSG00000149212/ENSG00000112096/ENSG00000109819/ENSG00000182158/ENSG00000171105/ENSG00000173039/ENSG00000132170/ENSG00000080546/ENSG00000143578/ENSG00000133703…	TSC2/ATF4/TSC1/CREB3L3/TP53/NFKB1/ATF2/IRS2/AKT2/CREB5/ADCY9/PRKACB/PRKAB2/CAT/IRS1/SESN3/SOD2/PPARGC1A/CREB3L2/INSR/RELA/PPARG/SESN1/CREB3L4/KRAS/BAX/IGF1R/MTOR/EIF4EBP1/ADCY7/RB1CC1/PRKAG2/FOXO1/ADCY3/AKT1/PRKACA	hsa:7249/hsa:468/hsa:7248/hsa:84699/hsa:7157/hsa:4790/hsa:1386/hsa:8660/hsa:208/hsa:9586/hsa:115/hsa:5567/hsa:5565/hsa:847/hsa:3667/hsa:143686/hsa:6648/hsa:10891/hsa:64764/hsa:3643/hsa:5970/hsa:5468/hsa:27244/hsa:148327/hsa:3845/hsa:581/hsa:3480/hsa:2475/hsa:1978/hsa:113/hsa:9821/hsa:51422/hsa:2308/hsa:109/hsa:207/hsa:5566	36
hsa04213	Longevity regulating pathway - multiple species	25/2003	51/5848	0.0203448	0.156073	ENSG00000148730/ENSG00000196591/ENSG00000116478/ENSG00000109971/ENSG00000185950/ENSG00000105221/ENSG00000162104/ENSG00000142875/ENSG00000131791/ENSG00000121691/ENSG00000169047/ENSG00000112096/ENSG00000109846/ENSG00000126803/ENSG00000162129/ENSG00000171105/ENSG00000133703/ENSG00000140443/ENSG00000198793/ENSG00000121281/ENSG00000106617/ENSG00000150907/ENSG00000138031/ENSG00000142208/ENSG00000072062	EIF4EBP2/HDAC2/HDAC1/HSPA8/IRS2/AKT2/ADCY9/PRKACB/PRKAB2/CAT/IRS1/SOD2/CRYAB/HSPA2/CLPB/INSR/KRAS/IGF1R/MTOR/ADCY7/PRKAG2/FOXO1/ADCY3/AKT1/PRKACA	hsa:1979/hsa:3066/hsa:3065/hsa:3312/hsa:8660/hsa:208/hsa:115/hsa:5567/hsa:5565/hsa:847/hsa:3667/hsa:6648/hsa:1410/hsa:3306/hsa:81570/hsa:3643/hsa:3845/hsa:3480/hsa:2475/hsa:113/hsa:51422/hsa:2308/hsa:109/hsa:207/hsa:5566	25
hsa04520	Adherens junction	33/2003	71/5848	0.0213551	0.156073	ENSG00000106799/ENSG00000142949/ENSG00000138795/ENSG00000077782/ENSG00000136153/ENSG00000163513/ENSG00000166949/ENSG00000010810/ENSG00000019549/ENSG00000095637/ENSG00000140575/ENSG00000136238/ENSG00000151422/ENSG00000105976/ENSG00000196396/ENSG00000175866/ENSG00000175387/ENSG00000148498/ENSG00000171105/ENSG00000130396/ENSG00000173482/ENSG00000168036/ENSG00000140443/ENSG00000101266/ENSG00000044115…	TGFBR1/PTPRF/LEF1/FGFR1/LMO7/TGFBR2/SMAD3/FYN/SNAI2/SORBS1/IQGAP1/RAC1/FER/MET/PTPN1/BAIAP2/SMAD2/PARD3/INSR/AFDN/PTPRM/CTNNB1/IGF1R/CSNK2A1/CTNNA1/ERBB2/PTPRJ/MAPK3/NECTIN2/ACTN4/WASF1/VCL/ACTG1	hsa:7046/hsa:5792/hsa:51176/hsa:2260/hsa:4008/hsa:7048/hsa:4088/hsa:2534/hsa:6591/hsa:10580/hsa:8826/hsa:5879/hsa:2241/hsa:4233/hsa:5770/hsa:10458/hsa:4087/hsa:56288/hsa:3643/hsa:4301/hsa:5797/hsa:1499/hsa:3480/hsa:1457/hsa:1495/hsa:2064/hsa:5795/hsa:5595/hsa:5819/hsa:81/hsa:8936/hsa:7414/hsa:71	33
hsa05212	Pancreatic cancer	33/2003	71/5848	0.0213551	0.156073	ENSG00000105810/ENSG00000106799/ENSG00000132906/ENSG00000162434/ENSG00000101412/ENSG00000141510/ENSG00000109320/ENSG00000007968/ENSG00000135446/ENSG00000163513/ENSG00000105221/ENSG00000166949/ENSG00000147889/ENSG00000136238/ENSG00000129675/ENSG00000116717/ENSG00000124762/ENSG00000175387/ENSG00000144118/ENSG00000173039/ENSG00000269335/ENSG00000171552/ENSG00000050748/ENSG00000133703/ENSG00000087088…	CDK6/TGFBR1/CASP9/JAK1/E2F1/TP53/NFKB1/E2F2/CDK4/TGFBR2/AKT2/SMAD3/CDKN2A/RAC1/ARHGEF6/GADD45A/CDKN1A/SMAD2/RALB/RELA/IKBKG/BCL2L1/MAPK9/KRAS/BAX/MTOR/ARAF/VEGFA/ERBB2/MAPK3/AKT1/MAPK8/DDB2	hsa:1021/hsa:7046/hsa:842/hsa:3716/hsa:1869/hsa:7157/hsa:4790/hsa:1870/hsa:1019/hsa:7048/hsa:208/hsa:4088/hsa:1029/hsa:5879/hsa:9459/hsa:1647/hsa:1026/hsa:4087/hsa:5899/hsa:5970/hsa:8517/hsa:598/hsa:5601/hsa:3845/hsa:581/hsa:2475/hsa:369/hsa:7422/hsa:2064/hsa:5595/hsa:207/hsa:5599/hsa:1643	33
hsa05214	Glioma	31/2003	66/5848	0.0213698	0.156073	ENSG00000105810/ENSG00000171862/ENSG00000129946/ENSG00000197461/ENSG00000101412/ENSG00000141510/ENSG00000145349/ENSG00000007968/ENSG00000135446/ENSG00000143933/ENSG00000105221/ENSG00000160014/ENSG00000198668/ENSG00000147889/ENSG00000116717/ENSG00000124762/ENSG00000160691/ENSG00000133703/ENSG00000124181/ENSG00000087088/ENSG00000197943/ENSG00000140443/ENSG00000198793/ENSG00000078061/ENSG00000102882…	CDK6/PTEN/SHC2/PDGFA/E2F1/TP53/CAMK2D/E2F2/CDK4/CALM2/AKT2/CALM3/CALM1/CDKN2A/GADD45A/CDKN1A/SHC1/KRAS/PLCG1/BAX/PLCG2/IGF1R/MTOR/ARAF/MAPK3/AKT1/SOS2/PDGFB/DDB2/PRKCA/CAMK2A	hsa:1021/hsa:5728/hsa:25759/hsa:5154/hsa:1869/hsa:7157/hsa:817/hsa:1870/hsa:1019/hsa:805/hsa:208/hsa:808/hsa:801/hsa:1029/hsa:1647/hsa:1026/hsa:6464/hsa:3845/hsa:5335/hsa:581/hsa:5336/hsa:3480/hsa:2475/hsa:369/hsa:5595/hsa:207/hsa:6655/hsa:5155/hsa:1643/hsa:5578/hsa:815	31
hsa04330	Notch signaling pathway	22/2003	44/5848	0.0220898	0.156073	ENSG00000074181/ENSG00000080815/ENSG00000196591/ENSG00000116478/ENSG00000004975/ENSG00000114166/ENSG00000110042/ENSG00000163840/ENSG00000117362/ENSG00000108773/ENSG00000107404/ENSG00000106003/ENSG00000148400/ENSG00000138613/ENSG00000184916/ENSG00000161021/ENSG00000162736/ENSG00000178498/ENSG00000184384/ENSG00000105245/ENSG00000133961/ENSG00000196782	NOTCH3/PSEN1/HDAC2/HDAC1/DVL2/KAT2B/DTX4/DTX3L/APH1A/KAT2A/DVL1/LFNG/NOTCH1/APH1B/JAG2/MAML1/NCSTN/DTX3/MAML2/NUMBL/NUMB/MAML3	hsa:4854/hsa:5663/hsa:3066/hsa:3065/hsa:1856/hsa:8850/hsa:23220/hsa:151636/hsa:51107/hsa:2648/hsa:1855/hsa:3955/hsa:4851/hsa:83464/hsa:3714/hsa:9794/hsa:23385/hsa:196403/hsa:84441/hsa:9253/hsa:8650/hsa:55534	22
hsa05161	Hepatitis B	54/2003	125/5848	0.0221524	0.156073	ENSG00000105810/ENSG00000106799/ENSG00000100906/ENSG00000132906/ENSG00000171862/ENSG00000263528/ENSG00000128272/ENSG00000162434/ENSG00000173757/ENSG00000142798/ENSG00000101412/ENSG00000132646/ENSG00000100968/ENSG00000060566/ENSG00000141510/ENSG00000109320/ENSG00000007968/ENSG00000135446/ENSG00000115966/ENSG00000071553/ENSG00000126561/ENSG00000136997/ENSG00000177606/ENSG00000088888/ENSG00000105221…	CDK6/TGFBR1/NFKBIA/CASP9/PTEN/IKBKE/ATF4/JAK1/STAT5B/HSPG2/E2F1/PCNA/NFATC4/CREB3L3/TP53/NFKB1/E2F2/CDK4/ATF2/ATP6AP1/STAT5A/MYC/JUN/MAVS/AKT2/SMAD3/CREB5/TICAM1/CDKN1A/CXCL8/CCNE2/CREB3L2/RELA/IKBKG/CDK2/MAPK9/CREB3L4/KRAS/LAMTOR5/YWHAQ/CCNE1/STAT2/NFATC1/BAX/MAP3K1/IRF3/CASP8/MAPK3/AKT1/YWHAZ/MAPK8/DDB2/APAF1/PRKCA	hsa:1021/hsa:7046/hsa:4792/hsa:842/hsa:5728/hsa:9641/hsa:468/hsa:3716/hsa:6777/hsa:3339/hsa:1869/hsa:5111/hsa:4776/hsa:84699/hsa:7157/hsa:4790/hsa:1870/hsa:1019/hsa:1386/hsa:537/hsa:6776/hsa:4609/hsa:3725/hsa:57506/hsa:208/hsa:4088/hsa:9586/hsa:148022/hsa:1026/hsa:3576/hsa:9134/hsa:64764/hsa:5970/hsa:8517/hsa:1017/hsa:5601/hsa:148327/hsa:3845/hsa:10542/hsa:10971/hsa:898/hsa:6773/hsa:4772/hsa:581/…	54
hsa04151	PI3K-Akt signaling pathway	116/2003	291/5848	0.0232976	0.157129	ENSG00000105810/ENSG00000137801/ENSG00000101680/ENSG00000169242/ENSG00000103197/ENSG00000132470/ENSG00000132906/ENSG00000171862/ENSG00000123358/ENSG00000128272/ENSG00000165699/ENSG00000162434/ENSG00000172380/ENSG00000197461/ENSG00000143384/ENSG00000060566/ENSG00000141510/ENSG00000096384/ENSG00000077782/ENSG00000109320/ENSG00000135446/ENSG00000115966/ENSG00000108821/ENSG00000123143/ENSG00000136997…	CDK6/THBS1/LAMA1/EFNA1/TSC2/ITGB4/CASP9/PTEN/NR4A1/ATF4/TSC1/JAK1/GNG12/PDGFA/MCL1/CREB3L3/TP53/HSP90AB1/FGFR1/NFKB1/CDK4/ATF2/COL1A1/PKN1/MYC/RPS6/COL4A4/LAMB3/AKT2/CREB5/PPP2R3A/CCND3/LAMC3/EFNA3/ITGA5/VEGFB/IL4R/PHLPP2/GNB4/HSP90AA1/IRS1/PPP2R2B/RAC1/ERBB3/COL9A3/MET/G6PC3/ITGB1/EIF4B/ITGA6/FGF9/LAMA3/F2R/GNG7/HSP90B1/CDKN1A/CCNE2/COL4A1/PHLPP1/CREB3L2/ITGAV/INSR/CSF1R/ITGB5/RELA/DDIT4/IKBKG/C…	hsa:1021/hsa:7057/hsa:284217/hsa:1942/hsa:7249/hsa:3691/hsa:842/hsa:5728/hsa:3164/hsa:468/hsa:7248/hsa:3716/hsa:55970/hsa:5154/hsa:4170/hsa:84699/hsa:7157/hsa:3326/hsa:2260/hsa:4790/hsa:1019/hsa:1386/hsa:1277/hsa:5585/hsa:4609/hsa:6194/hsa:1286/hsa:3914/hsa:208/hsa:9586/hsa:5523/hsa:896/hsa:10319/hsa:1944/hsa:3678/hsa:7423/hsa:3566/hsa:23035/hsa:59345/hsa:3320/hsa:3667/hsa:5521/hsa:5879/hsa:2065/…	116
hsa04966	Collecting duct acid secretion	13/2003	23/5848	0.023316	0.157129	ENSG00000159720/ENSG00000033627/ENSG00000155097/ENSG00000147416/ENSG00000113504/ENSG00000128524/ENSG00000100554/ENSG00000114573/ENSG00000131100/ENSG00000113732/ENSG00000110719/ENSG00000105929/ENSG00000136888	ATP6V0D1/ATP6V0A1/ATP6V1C1/ATP6V1B2/SLC12A7/ATP6V1F/ATP6V1D/ATP6V1A/ATP6V1E1/ATP6V0E1/TCIRG1/ATP6V0A4/ATP6V1G1	hsa:9114/hsa:535/hsa:528/hsa:526/hsa:10723/hsa:9296/hsa:51382/hsa:523/hsa:529/hsa:8992/hsa:10312/hsa:50617/hsa:9550	13
hsa04658	Th1 and Th2 cell differentiation	30/2003	64/5848	0.0240781	0.158262	ENSG00000100906/ENSG00000146232/ENSG00000074181/ENSG00000162434/ENSG00000173757/ENSG00000109320/ENSG00000126561/ENSG00000177606/ENSG00000077238/ENSG00000112062/ENSG00000104825/ENSG00000173039/ENSG00000269335/ENSG00000188130/ENSG00000185386/ENSG00000050748/ENSG00000131196/ENSG00000124181/ENSG00000156711/ENSG00000120910/ENSG00000147168/ENSG00000148400/ENSG00000027697/ENSG00000184916/ENSG00000096968…	NFKBIA/NFKBIE/NOTCH3/JAK1/STAT5B/NFKB1/STAT5A/JUN/IL4R/MAPK14/NFKBIB/RELA/IKBKG/MAPK12/MAPK11/MAPK9/NFATC1/PLCG1/MAPK13/PPP3CC/IL2RG/NOTCH1/IFNGR1/JAG2/JAK2/MAML1/MAPK3/MAPK8/MAML2/MAML3	hsa:4792/hsa:4794/hsa:4854/hsa:3716/hsa:6777/hsa:4790/hsa:6776/hsa:3725/hsa:3566/hsa:1432/hsa:4793/hsa:5970/hsa:8517/hsa:6300/hsa:5600/hsa:5601/hsa:4772/hsa:5335/hsa:5603/hsa:5533/hsa:3561/hsa:4851/hsa:3459/hsa:3714/hsa:3717/hsa:9794/hsa:5595/hsa:5599/hsa:84441/hsa:55534	30
hsa04114	Oocyte meiosis	48/2003	110/5848	0.0245463	0.158262	ENSG00000170312/ENSG00000113742/ENSG00000145349/ENSG00000096433/ENSG00000143933/ENSG00000162104/ENSG00000160014/ENSG00000198668/ENSG00000072501/ENSG00000142875/ENSG00000135476/ENSG00000004897/ENSG00000164611/ENSG00000175305/ENSG00000213639/ENSG00000134057/ENSG00000108055/ENSG00000112029/ENSG00000113558/ENSG00000127564/ENSG00000094880/ENSG00000188130/ENSG00000123374/ENSG00000176248/ENSG00000164109…	CDK1/CPEB4/CAMK2D/ITPR3/CALM2/ADCY9/CALM3/CALM1/SMC1A/PRKACB/ESPL1/CDC27/PTTG1/CCNE2/PPP1CB/CCNB1/SMC3/FBXO5/SKP1/PKMYT1/CDC23/MAPK12/CDK2/ANAPC2/MAD2L1/YWHAQ/CCNE1/STAG3/IGF1R/PPP3CC/SLK/ADCY7/CDC25C/YWHAG/PPP2R5C/YWHAE/ANAPC13/RPS6KA2/MAPK3/ADCY3/FBXW11/YWHAZ/RPS6KA3/RBX1/ITPR2/PRKACA/MAD2L2/CAMK2A	hsa:983/hsa:80315/hsa:817/hsa:3710/hsa:805/hsa:115/hsa:808/hsa:801/hsa:8243/hsa:5567/hsa:9700/hsa:996/hsa:9232/hsa:9134/hsa:5500/hsa:891/hsa:9126/hsa:26271/hsa:6500/hsa:9088/hsa:8697/hsa:6300/hsa:1017/hsa:29882/hsa:4085/hsa:10971/hsa:898/hsa:10734/hsa:3480/hsa:5533/hsa:9748/hsa:113/hsa:995/hsa:7532/hsa:5527/hsa:7531/hsa:25847/hsa:6196/hsa:5595/hsa:109/hsa:23291/hsa:7534/hsa:6197/hsa:9978/hsa:3709…	48
hsa04625	C-type lectin receptor signaling pathway	39/2003	87/5848	0.0253695	0.158262	ENSG00000077150/ENSG00000104856/ENSG00000100906/ENSG00000263528/ENSG00000100968/ENSG00000172175/ENSG00000109320/ENSG00000096433/ENSG00000069399/ENSG00000177606/ENSG00000143933/ENSG00000105221/ENSG00000160014/ENSG00000198668/ENSG00000102962/ENSG00000112062/ENSG00000126458/ENSG00000125347/ENSG00000073756/ENSG00000173039/ENSG00000269335/ENSG00000083799/ENSG00000188130/ENSG00000185386/ENSG00000050748…	NFKB2/RELB/NFKBIA/IKBKE/NFATC4/MALT1/NFKB1/ITPR3/BCL3/JUN/CALM2/AKT2/CALM3/CALM1/CCL22/MAPK14/RRAS/IRF1/PTGS2/RELA/IKBKG/CYLD/MAPK12/MAPK11/MAPK9/KRAS/STAT2/NFATC1/PLCG2/RRAS2/MAPK13/PPP3CC/CASP8/MAPK3/PTPN11/AKT1/MAPK8/CBLB/ITPR2	hsa:4791/hsa:5971/hsa:4792/hsa:9641/hsa:4776/hsa:10892/hsa:4790/hsa:3710/hsa:602/hsa:3725/hsa:805/hsa:208/hsa:808/hsa:801/hsa:6367/hsa:1432/hsa:6237/hsa:3659/hsa:5743/hsa:5970/hsa:8517/hsa:1540/hsa:6300/hsa:5600/hsa:5601/hsa:3845/hsa:6773/hsa:4772/hsa:5336/hsa:22800/hsa:5603/hsa:5533/hsa:841/hsa:5595/hsa:5781/hsa:207/hsa:5599/hsa:868/hsa:3709	39
hsa05203	Viral carcinogenesis	73/2003	176/5848	0.0255261	0.158262	ENSG00000077150/ENSG00000105810/ENSG00000100906/ENSG00000159720/ENSG00000128272/ENSG00000056558/ENSG00000162434/ENSG00000173757/ENSG00000127191/ENSG00000125730/ENSG00000170312/ENSG00000134352/ENSG00000006747/ENSG00000060566/ENSG00000141510/ENSG00000131323/ENSG00000196591/ENSG00000109320/ENSG00000187555/ENSG00000135446/ENSG00000103043/ENSG00000115966/ENSG00000116478/ENSG00000126561/ENSG00000177606…	NFKB2/CDK6/NFKBIA/ATP6V0D1/ATF4/TRAF1/JAK1/STAT5B/TRAF2/C3/CDK1/IL6ST/SCIN/CREB3L3/TP53/TRAF3/HDAC2/NFKB1/USP7/CDK4/VAC14/ATF2/HDAC1/STAT5A/JUN/CREB5/CCND3/PRKACB/PMAIP1/RANBP1/HDAC4/CDKN2A/HIST1H2BK/RAC1/GTF2H1/KAT2B/CDKN1A/REL/HNRNPK/CCNE2/GSN/CREB3L2/RELA/SKP2/IKBKG/SRF/HIST1H4I/CDK2/CREB3L4/KRAS/YWHAQ/CCNE1/CHD4/BAX/HDAC5/KAT2A/HIST1H2BD/HIST2H2BE/CHEK1/MRPS18B/IRF3/CASP8/YWHAG/YWHAE/TRAF5/DL…	hsa:4791/hsa:1021/hsa:4792/hsa:9114/hsa:468/hsa:7185/hsa:3716/hsa:6777/hsa:7186/hsa:718/hsa:983/hsa:3572/hsa:85477/hsa:84699/hsa:7157/hsa:7187/hsa:3066/hsa:4790/hsa:7874/hsa:1019/hsa:55697/hsa:1386/hsa:3065/hsa:6776/hsa:3725/hsa:9586/hsa:896/hsa:5567/hsa:5366/hsa:5902/hsa:9759/hsa:1029/hsa:85236/hsa:5879/hsa:2965/hsa:8850/hsa:1026/hsa:5966/hsa:3190/hsa:9134/hsa:2934/hsa:64764/hsa:5970/hsa:6502/hs…	73
hsa03430	Mismatch repair	12/2003	21/5848	0.0261716	0.159082	ENSG00000132646/ENSG00000106628/ENSG00000077514/ENSG00000174371/ENSG00000163918/ENSG00000117748/ENSG00000111445/ENSG00000132383/ENSG00000049541/ENSG00000106399/ENSG00000133119/ENSG00000062822	PCNA/POLD2/POLD3/EXO1/RFC4/RPA2/RFC5/RPA1/RFC2/RPA3/RFC3/POLD1	hsa:5111/hsa:5425/hsa:10714/hsa:9156/hsa:5984/hsa:6118/hsa:5985/hsa:6117/hsa:5982/hsa:6119/hsa:5983/hsa:5424	12
hsa04120	Ubiquitin mediated proteolysis	55/2003	129/5848	0.0278147	0.165818	ENSG00000023445/ENSG00000116661/ENSG00000003096/ENSG00000009335/ENSG00000148634/ENSG00000140367/ENSG00000110330/ENSG00000004897/ENSG00000072422/ENSG00000103657/ENSG00000101871/ENSG00000134086/ENSG00000175931/ENSG00000175063/ENSG00000130939/ENSG00000186591/ENSG00000119048/ENSG00000108094/ENSG00000170142/ENSG00000130725/ENSG00000158290/ENSG00000145604/ENSG00000110395/ENSG00000113558/ENSG00000094880…	BIRC3/FBXO2/KLHL13/UBE3C/HERC4/UBE2Q2/BIRC2/CDC27/RHOBTB1/HERC1/MID1/VHL/UBE2O/UBE2C/UBE4B/UBE2H/UBE2B/CUL2/UBE2E1/UBE2M/CUL4B/SKP2/CBL/SKP1/CDC23/UBE2G1/UBE2Q1/ANAPC2/BRCA1/UBE2D1/UBE2E2/UBA1/RNF7/WWP2/SMURF2/MAP3K1/UBE4A/PIAS1/ANAPC13/UBA2/NEDD4L/UBE2W/COP1/BIRC6/FBXW11/PIAS2/HERC3/DDB2/RBX1/CBLB/TRIM37/UBE2G2/HUWE1/KEAP1/PML	hsa:330/hsa:26232/hsa:90293/hsa:9690/hsa:26091/hsa:92912/hsa:329/hsa:996/hsa:9886/hsa:8925/hsa:4281/hsa:7428/hsa:63893/hsa:11065/hsa:10277/hsa:7328/hsa:7320/hsa:8453/hsa:7324/hsa:9040/hsa:8450/hsa:6502/hsa:867/hsa:6500/hsa:8697/hsa:7326/hsa:55585/hsa:29882/hsa:672/hsa:7321/hsa:7325/hsa:7317/hsa:9616/hsa:11060/hsa:64750/hsa:4214/hsa:9354/hsa:8554/hsa:25847/hsa:10054/hsa:23327/hsa:55284/hsa:64326/h…	55
hsa04925	Aldosterone synthesis and secretion	36/2003	80/5848	0.0290148	0.169709	ENSG00000058668/ENSG00000069849/ENSG00000123358/ENSG00000128272/ENSG00000143153/ENSG00000163399/ENSG00000060566/ENSG00000145349/ENSG00000096433/ENSG00000115966/ENSG00000143933/ENSG00000169418/ENSG00000146592/ENSG00000162104/ENSG00000160014/ENSG00000198668/ENSG00000142875/ENSG00000134780/ENSG00000196557/ENSG00000156052/ENSG00000070961/ENSG00000186642/ENSG00000182158/ENSG00000151067/ENSG00000143578…	ATP2B4/ATP1B3/NR4A1/ATF4/ATP1B1/ATP1A1/CREB3L3/CAMK2D/ITPR3/ATF2/CALM2/NPR1/CREB5/ADCY9/CALM3/CALM1/PRKACB/DAGLA/CACNA1H/GNAQ/ATP2B1/PDE2A/CREB3L2/CACNA1C/CREB3L4/CAMK1D/ATF1/LDLR/ADCY7/KCNK3/ADCY3/CACNA1G/ITPR2/PRKACA/PRKCA/CAMK2A	hsa:493/hsa:483/hsa:3164/hsa:468/hsa:481/hsa:476/hsa:84699/hsa:817/hsa:3710/hsa:1386/hsa:805/hsa:4881/hsa:9586/hsa:115/hsa:808/hsa:801/hsa:5567/hsa:747/hsa:8912/hsa:2776/hsa:490/hsa:5138/hsa:64764/hsa:775/hsa:148327/hsa:57118/hsa:466/hsa:3949/hsa:113/hsa:3777/hsa:109/hsa:8913/hsa:3709/hsa:5566/hsa:5578/hsa:815	36
hsa03410	Base excision repair	17/2003	33/5848	0.0302902	0.171456	ENSG00000076248/ENSG00000148229/ENSG00000132646/ENSG00000106628/ENSG00000143799/ENSG00000077514/ENSG00000189403/ENSG00000100823/ENSG00000100479/ENSG00000169188/ENSG00000102699/ENSG00000177084/ENSG00000129484/ENSG00000123415/ENSG00000154328/ENSG00000139372/ENSG00000062822	UNG/POLE3/PCNA/POLD2/PARP1/POLD3/HMGB1/APEX1/POLE2/APEX2/PARP4/POLE/PARP2/SMUG1/NEIL2/TDG/POLD1	hsa:7374/hsa:54107/hsa:5111/hsa:5425/hsa:142/hsa:10714/hsa:3146/hsa:328/hsa:5427/hsa:27301/hsa:143/hsa:5426/hsa:10038/hsa:23583/hsa:252969/hsa:6996/hsa:5424	17
hsa05206	MicroRNAs in cancer	71/2003	172/5848	0.0305889	0.171456	ENSG00000117632/ENSG00000100292/ENSG00000105810/ENSG00000137801/ENSG00000150593/ENSG00000171862/ENSG00000074181/ENSG00000164045/ENSG00000197461/ENSG00000101412/ENSG00000113328/ENSG00000143384/ENSG00000141510/ENSG00000109320/ENSG00000007968/ENSG00000116478/ENSG00000136997/ENSG00000185950/ENSG00000139514/ENSG00000140416/ENSG00000134982/ENSG00000143590/ENSG00000161638/ENSG00000068024/ENSG00000147889…	STMN1/HMOX1/CDK6/THBS1/PDCD4/PTEN/NOTCH3/CDC25A/PDGFA/E2F1/CCNG1/MCL1/TP53/NFKB1/E2F2/HDAC1/MYC/IRS2/SLC7A1/TPM1/APC/EFNA3/ITGA5/HDAC4/CDKN2A/EZH2/SOX4/IRS1/ERBB3/MET/CDCA5/CDKN1A/CYP1B1/HNRNPK/CCNE2/SHC1/PTGS2/CD44/ST14/DDIT4/DICER1/RASSF1/KRAS/MDM4/CCNE1/BRCA1/MARCKS/PLCG1/ABL1/PLCG2/MTOR/RPS6KA5/RDX/NOTCH1/DNMT1/CDC25C/FGFR3/VEGFA/ERBB2/DNMT3A/GLS/ZEB1/SOS2/CYP24A1/BMI1/PDGFB/HOXD10/PRKCA/SLC4…	hsa:3925/hsa:3162/hsa:1021/hsa:7057/hsa:27250/hsa:5728/hsa:4854/hsa:993/hsa:5154/hsa:1869/hsa:900/hsa:4170/hsa:7157/hsa:4790/hsa:1870/hsa:3065/hsa:4609/hsa:8660/hsa:6541/hsa:7168/hsa:324/hsa:1944/hsa:3678/hsa:9759/hsa:1029/hsa:2146/hsa:6659/hsa:3667/hsa:2065/hsa:4233/hsa:113130/hsa:1026/hsa:1545/hsa:3190/hsa:9134/hsa:6464/hsa:5743/hsa:960/hsa:6768/hsa:54541/hsa:23405/hsa:11186/hsa:3845/hsa:4194/h…	71
hsa04380	Osteoclast differentiation	44/2003	101/5848	0.0313351	0.171456	ENSG00000077150/ENSG00000104856/ENSG00000106799/ENSG00000100906/ENSG00000075426/ENSG00000161011/ENSG00000171223/ENSG00000162434/ENSG00000127191/ENSG00000033327/ENSG00000109320/ENSG00000177606/ENSG00000163513/ENSG00000105221/ENSG00000010810/ENSG00000108984/ENSG00000136238/ENSG00000112062/ENSG00000175592/ENSG00000051523/ENSG00000130522/ENSG00000116701/ENSG00000067182/ENSG00000187098/ENSG00000182578…	NFKB2/RELB/TGFBR1/NFKBIA/FOSL2/SQSTM1/JUNB/JAK1/TRAF2/GAB2/NFKB1/JUN/TGFBR2/AKT2/FYN/MAP2K6/RAC1/MAPK14/FOSL1/CYBA/JUND/NCF2/TNFRSF1A/MITF/CSF1R/RELA/PPARG/IKBKG/CYLD/MAPK12/MAPK11/CSF1/MAPK9/STAT2/NFATC1/FOSB/PLCG2/MAPK13/PPP3CC/IFNAR2/IFNGR1/MAPK3/AKT1/MAPK8	hsa:4791/hsa:5971/hsa:7046/hsa:4792/hsa:2355/hsa:8878/hsa:3726/hsa:3716/hsa:7186/hsa:9846/hsa:4790/hsa:3725/hsa:7048/hsa:208/hsa:2534/hsa:5608/hsa:5879/hsa:1432/hsa:8061/hsa:1535/hsa:3727/hsa:4688/hsa:7132/hsa:4286/hsa:1436/hsa:5970/hsa:5468/hsa:8517/hsa:1540/hsa:6300/hsa:5600/hsa:1435/hsa:5601/hsa:6773/hsa:4772/hsa:2354/hsa:5336/hsa:5603/hsa:5533/hsa:3455/hsa:3459/hsa:5595/hsa:207/hsa:5599	44
hsa05145	Toxoplasmosis	37/2003	83/5848	0.0317076	0.171456	ENSG00000023445/ENSG00000101680/ENSG00000100906/ENSG00000132906/ENSG00000162434/ENSG00000109320/ENSG00000109971/ENSG00000196878/ENSG00000105221/ENSG00000050555/ENSG00000110330/ENSG00000108984/ENSG00000112062/ENSG00000126803/ENSG00000150093/ENSG00000091409/ENSG00000053747/ENSG00000067182/ENSG00000104825/ENSG00000173039/ENSG00000269335/ENSG00000171552/ENSG00000188130/ENSG00000185386/ENSG00000050748…	BIRC3/LAMA1/NFKBIA/CASP9/JAK1/NFKB1/HSPA8/LAMB3/AKT2/LAMC3/BIRC2/MAP2K6/MAPK14/HSPA2/ITGB1/ITGA6/LAMA3/TNFRSF1A/NFKBIB/RELA/IKBKG/BCL2L1/MAPK12/MAPK11/MAPK9/MAPK13/MAP2K3/LDLR/CASP8/LAMC1/IFNGR1/JAK2/PDPK1/MAPK3/AKT1/MAPK8/IRAK4	hsa:330/hsa:284217/hsa:4792/hsa:842/hsa:3716/hsa:4790/hsa:3312/hsa:3914/hsa:208/hsa:10319/hsa:329/hsa:5608/hsa:1432/hsa:3306/hsa:3688/hsa:3655/hsa:3909/hsa:7132/hsa:4793/hsa:5970/hsa:8517/hsa:598/hsa:6300/hsa:5600/hsa:5601/hsa:5603/hsa:5606/hsa:3949/hsa:841/hsa:3915/hsa:3459/hsa:3717/hsa:5170/hsa:5595/hsa:207/hsa:5599/hsa:51135	37
hsa04216	Ferroptosis	19/2003	38/5848	0.0322561	0.171456	ENSG00000167996/ENSG00000100292/ENSG00000087086/ENSG00000023909/ENSG00000115107/ENSG00000151726/ENSG00000104635/ENSG00000141510/ENSG00000110911/ENSG00000141504/ENSG00000168003/ENSG00000123983/ENSG00000130066/ENSG00000091513/ENSG00000072274/ENSG00000001084/ENSG00000111684/ENSG00000171867/ENSG00000169564	FTH1/HMOX1/FTL/GCLM/STEAP3/ACSL1/SLC39A14/TP53/SLC11A2/SAT2/SLC3A2/ACSL3/SAT1/TF/TFRC/GCLC/LPCAT3/PRNP/PCBP1	hsa:2495/hsa:3162/hsa:2512/hsa:2730/hsa:55240/hsa:2180/hsa:23516/hsa:7157/hsa:4891/hsa:112483/hsa:6520/hsa:2181/hsa:6303/hsa:7018/hsa:7037/hsa:2729/hsa:10162/hsa:5621/hsa:5093	19
hsa00450	Selenocompound metabolism	10/2003	17/5848	0.0328046	0.171456	ENSG00000198431/ENSG00000086475/ENSG00000116761/ENSG00000198682/ENSG00000184470/ENSG00000179918/ENSG00000138801/ENSG00000166986/ENSG00000137944/ENSG00000116984	TXNRD1/SEPHS1/CTH/PAPSS2/TXNRD2/SEPHS2/PAPSS1/MARS/KYAT3/MTR	hsa:7296/hsa:22929/hsa:1491/hsa:9060/hsa:10587/hsa:22928/hsa:9061/hsa:4141/hsa:56267/hsa:4548	10
hsa04657	IL-17 signaling pathway	33/2003	73/5848	0.0331851	0.171456	ENSG00000118503/ENSG00000100906/ENSG00000263528/ENSG00000127191/ENSG00000096384/ENSG00000131323/ENSG00000109320/ENSG00000177606/ENSG00000115009/ENSG00000080824/ENSG00000112062/ENSG00000175592/ENSG00000166598/ENSG00000172216/ENSG00000169429/ENSG00000130522/ENSG00000073756/ENSG00000173039/ENSG00000269335/ENSG00000188130/ENSG00000185386/ENSG00000050748/ENSG00000136450/ENSG00000125740/ENSG00000215182…	TNFAIP3/NFKBIA/IKBKE/TRAF2/HSP90AB1/TRAF3/NFKB1/JUN/CCL20/HSP90AA1/MAPK14/FOSL1/HSP90B1/CEBPB/CXCL8/JUND/PTGS2/RELA/IKBKG/MAPK12/MAPK11/MAPK9/SRSF1/FOSB/MUC5AC/MAPK13/CCL2/CASP8/CXCL2/TRAF5/MAPK3/MAPK8/MAPK6	hsa:7128/hsa:4792/hsa:9641/hsa:7186/hsa:3326/hsa:7187/hsa:4790/hsa:3725/hsa:6364/hsa:3320/hsa:1432/hsa:8061/hsa:7184/hsa:1051/hsa:3576/hsa:3727/hsa:5743/hsa:5970/hsa:8517/hsa:6300/hsa:5600/hsa:5601/hsa:6426/hsa:2354/hsa:4586/hsa:5603/hsa:6347/hsa:841/hsa:2920/hsa:7188/hsa:5595/hsa:5599/hsa:5597	33
hsa00640	Propanoate metabolism	16/2003	31/5848	0.0344284	0.174131	ENSG00000134333/ENSG00000136143/ENSG00000154930/ENSG00000084754/ENSG00000137992/ENSG00000075239/ENSG00000127884/ENSG00000163541/ENSG00000131069/ENSG00000120437/ENSG00000113790/ENSG00000175198/ENSG00000172340/ENSG00000103150/ENSG00000083123/ENSG00000114054	LDHA/SUCLA2/ACSS1/HADHA/DBT/ACAT1/ECHS1/SUCLG1/ACSS2/ACAT2/EHHADH/PCCA/SUCLG2/MLYCD/BCKDHB/PCCB	hsa:3939/hsa:8803/hsa:84532/hsa:3030/hsa:1629/hsa:38/hsa:1892/hsa:8802/hsa:55902/hsa:39/hsa:1962/hsa:5095/hsa:8801/hsa:23417/hsa:594/hsa:5096	16
hsa05162	Measles	43/2003	99/5848	0.0348262	0.174131	ENSG00000117335/ENSG00000105810/ENSG00000118503/ENSG00000100906/ENSG00000263528/ENSG00000160710/ENSG00000162434/ENSG00000120889/ENSG00000173757/ENSG00000141510/ENSG00000109320/ENSG00000135446/ENSG00000109971/ENSG00000126561/ENSG00000088888/ENSG00000105221/ENSG00000112576/ENSG00000010810/ENSG00000126803/ENSG00000175305/ENSG00000128829/ENSG00000147677/ENSG00000111331/ENSG00000104825/ENSG00000173039…	CD46/CDK6/TNFAIP3/NFKBIA/IKBKE/ADAR/JAK1/TNFRSF10B/STAT5B/TP53/NFKB1/CDK4/HSPA8/STAT5A/MAVS/AKT2/CCND3/FYN/HSPA2/CCNE2/EIF2AK4/EIF3H/OAS3/NFKBIB/RELA/RACK1/CDK2/EIF2AK1/CCNE1/STAT2/BBC3/CSNK2A1/IFNAR2/IL2RG/IRF3/IFNGR1/JAK2/DOK1/AKT1/OAS1/CBLB/IRAK4/RAB9A	hsa:4179/hsa:1021/hsa:7128/hsa:4792/hsa:9641/hsa:103/hsa:3716/hsa:8795/hsa:6777/hsa:7157/hsa:4790/hsa:1019/hsa:3312/hsa:6776/hsa:57506/hsa:208/hsa:896/hsa:2534/hsa:3306/hsa:9134/hsa:440275/hsa:8667/hsa:4940/hsa:4793/hsa:5970/hsa:10399/hsa:1017/hsa:27102/hsa:898/hsa:6773/hsa:27113/hsa:1457/hsa:3455/hsa:3561/hsa:3661/hsa:3459/hsa:3717/hsa:1796/hsa:207/hsa:4938/hsa:868/hsa:51135/hsa:9367	43
hsa05170	Human immunodeficiency virus 1 infection	70/2003	171/5848	0.0381581	0.184884	ENSG00000100906/ENSG00000132906/ENSG00000130303/ENSG00000172380/ENSG00000129354/ENSG00000127191/ENSG00000015475/ENSG00000170312/ENSG00000100968/ENSG00000166483/ENSG00000109320/ENSG00000096433/ENSG00000177606/ENSG00000143933/ENSG00000179750/ENSG00000105221/ENSG00000121966/ENSG00000160014/ENSG00000198668/ENSG00000108984/ENSG00000114450/ENSG00000136238/ENSG00000112062/ENSG00000156052/ENSG00000106683…	NFKBIA/CASP9/BST2/GNG12/AP1M2/TRAF2/BID/CDK1/NFATC4/WEE1/NFKB1/ITPR3/JUN/CALM2/APOBEC3B/AKT2/CXCR4/CALM3/CALM1/MAP2K6/GNB4/RAC1/MAPK14/GNAQ/LIMK1/AP1S3/GNG7/CCNB1/TNFRSF1A/CUL4B/RELA/SKP1/IKBKG/BCL2L1/PDIA3/MAPK12/MAPK11/MAPK9/KRAS/NFATC1/PLCG1/GNGT2/BAX/PLCG2/RNF7/MTOR/MAPK13/PPP3CC/MAP2K3/CHEK1/IRF3/CASP8/CDC25C/CGAS/TRAF5/CFL1/MAPK3/GNB2/FBXW11/AKT1/TMEM173/MAPK8/AP1G1/RBX1/GNB1/ITPR2/AP1S1/PR…	hsa:4792/hsa:842/hsa:684/hsa:55970/hsa:10053/hsa:7186/hsa:637/hsa:983/hsa:4776/hsa:7465/hsa:4790/hsa:3710/hsa:3725/hsa:805/hsa:9582/hsa:208/hsa:7852/hsa:808/hsa:801/hsa:5608/hsa:59345/hsa:5879/hsa:1432/hsa:2776/hsa:3984/hsa:130340/hsa:2788/hsa:891/hsa:7132/hsa:8450/hsa:5970/hsa:6500/hsa:8517/hsa:598/hsa:2923/hsa:6300/hsa:5600/hsa:5601/hsa:3845/hsa:4772/hsa:5335/hsa:2793/hsa:581/hsa:5336/hsa:9616/…	70
hsa04722	Neurotrophin signaling pathway	47/2003	110/5848	0.0382765	0.184884	ENSG00000100906/ENSG00000146232/ENSG00000128272/ENSG00000129946/ENSG00000080815/ENSG00000141510/ENSG00000145349/ENSG00000109320/ENSG00000166681/ENSG00000177606/ENSG00000143933/ENSG00000105221/ENSG00000160014/ENSG00000198668/ENSG00000169047/ENSG00000136238/ENSG00000112062/ENSG00000127314/ENSG00000160691/ENSG00000104825/ENSG00000173039/ENSG00000188130/ENSG00000185386/ENSG00000050748/ENSG00000133703…	NFKBIA/NFKBIE/ATF4/SHC2/PSEN1/TP53/CAMK2D/NFKB1/BEX3/JUN/CALM2/AKT2/CALM3/CALM1/IRS1/RAC1/MAPK14/RAP1B/SHC1/NFKBIB/RELA/MAPK12/MAPK11/MAPK9/KRAS/RAP1A/PLCG1/RAPGEF1/BAX/ABL1/PLCG2/MAPK13/RPS6KA5/MAP3K1/YWHAE/PDPK1/RPS6KA2/SORT1/MAPK3/PTPN11/AKT1/SOS2/RPS6KA3/MAPK8/IRAK4/SH2B3/CAMK2A	hsa:4792/hsa:4794/hsa:468/hsa:25759/hsa:5663/hsa:7157/hsa:817/hsa:4790/hsa:27018/hsa:3725/hsa:805/hsa:208/hsa:808/hsa:801/hsa:3667/hsa:5879/hsa:1432/hsa:5908/hsa:6464/hsa:4793/hsa:5970/hsa:6300/hsa:5600/hsa:5601/hsa:3845/hsa:5906/hsa:5335/hsa:2889/hsa:581/hsa:25/hsa:5336/hsa:5603/hsa:9252/hsa:4214/hsa:7531/hsa:5170/hsa:6196/hsa:6272/hsa:5595/hsa:5781/hsa:207/hsa:6655/hsa:6197/hsa:5599/hsa:51135/h…	47
hsa00520	Amino sugar and nucleotide sugar metabolism	22/2003	46/5848	0.0387661	0.184884	ENSG00000197355/ENSG00000049860/ENSG00000156510/ENSG00000113552/ENSG00000198380/ENSG00000162066/ENSG00000131459/ENSG00000156515/ENSG00000213614/ENSG00000109814/ENSG00000100243/ENSG00000124357/ENSG00000169299/ENSG00000159348/ENSG00000213930/ENSG00000102032/ENSG00000065615/ENSG00000170191/ENSG00000117308/ENSG00000144591/ENSG00000163281/ENSG00000159399	UAP1L1/HEXB/HKDC1/GNPDA1/GFPT1/AMDHD2/GFPT2/HK1/HEXA/UGDH/CYB5R3/NAGK/PGM2/CYB5R1/GALT/RENBP/CYB5R4/NANP/GALE/GMPPA/GNPDA2/HK2	hsa:91373/hsa:3074/hsa:80201/hsa:10007/hsa:2673/hsa:51005/hsa:9945/hsa:3098/hsa:3073/hsa:7358/hsa:1727/hsa:55577/hsa:55276/hsa:51706/hsa:2592/hsa:5973/hsa:51167/hsa:140838/hsa:2582/hsa:29926/hsa:132789/hsa:3099	22
hsa04919	Thyroid hormone signaling pathway	43/2003	100/5848	0.0413813	0.193113	ENSG00000103197/ENSG00000069849/ENSG00000132906/ENSG00000123836/ENSG00000074181/ENSG00000143153/ENSG00000163399/ENSG00000141510/ENSG00000196591/ENSG00000116478/ENSG00000136997/ENSG00000105221/ENSG00000142875/ENSG00000169375/ENSG00000114166/ENSG00000124151/ENSG00000151090/ENSG00000100644/ENSG00000138193/ENSG00000138448/ENSG00000126351/ENSG00000174437/ENSG00000168036/ENSG00000133703/ENSG00000140396…	TSC2/ATP1B3/CASP9/PFKFB2/NOTCH3/ATP1B1/ATP1A1/TP53/HDAC2/HDAC1/MYC/AKT2/PRKACB/SIN3A/KAT2B/NCOA3/THRB/HIF1A/PLCE1/ITGAV/THRA/ATP2A2/CTNNB1/KRAS/NCOA2/PLCG1/MED14/PLCG2/SLC9A1/MTOR/KAT2A/NOTCH1/PDPK1/MAPK3/FOXO1/TBC1D4/AKT1/MED4/RCAN1/PRKACA/RXRA/PRKCA/ACTG1	hsa:7249/hsa:483/hsa:842/hsa:5208/hsa:4854/hsa:481/hsa:476/hsa:7157/hsa:3066/hsa:3065/hsa:4609/hsa:208/hsa:5567/hsa:25942/hsa:8850/hsa:8202/hsa:7068/hsa:3091/hsa:51196/hsa:3685/hsa:7067/hsa:488/hsa:1499/hsa:3845/hsa:10499/hsa:5335/hsa:9282/hsa:5336/hsa:6548/hsa:2475/hsa:2648/hsa:4851/hsa:5170/hsa:5595/hsa:2308/hsa:9882/hsa:207/hsa:29079/hsa:1827/hsa:5566/hsa:6256/hsa:5578/hsa:71	43
hsa01230	Biosynthesis of amino acids	31/2003	69/5848	0.0417373	0.193113	ENSG00000135821/ENSG00000138413/ENSG00000092621/ENSG00000135069/ENSG00000116761/ENSG00000182199/ENSG00000108515/ENSG00000101911/ENSG00000183010/ENSG00000163931/ENSG00000176974/ENSG00000166411/ENSG00000111674/ENSG00000171314/ENSG00000143811/ENSG00000135094/ENSG00000136872/ENSG00000100412/ENSG00000021826/ENSG00000147224/ENSG00000111669/ENSG00000152556/ENSG00000111640/ENSG00000139410/ENSG00000173599…	GLUL/IDH1/PHGDH/PSAT1/CTH/SHMT2/ENO3/PRPS2/PYCR1/TKT/SHMT1/IDH3A/ENO2/PGAM1/PYCR2/SDS/ALDOB/ACO2/CPS1/PRPS1/TPI1/PFKM/GAPDH/SDSL/PC/ALDH18A1/MTR/ENO1/AC093512.2/IDH3G/BCAT2	hsa:2752/hsa:3417/hsa:26227/hsa:29968/hsa:1491/hsa:6472/hsa:2027/hsa:5634/hsa:5831/hsa:7086/hsa:6470/hsa:3419/hsa:2026/hsa:5223/hsa:29920/hsa:10993/hsa:229/hsa:50/hsa:1373/hsa:5631/hsa:7167/hsa:5213/hsa:2597/hsa:113675/hsa:5091/hsa:5832/hsa:4548/hsa:2023/hsa:226/hsa:3421/hsa:587	31
hsa05164	Influenza A	52/2003	124/5848	0.0435499	0.198536	ENSG00000100906/ENSG00000132906/ENSG00000263528/ENSG00000160710/ENSG00000162434/ENSG00000120889/ENSG00000090339/ENSG00000109320/ENSG00000115966/ENSG00000109971/ENSG00000177606/ENSG00000088888/ENSG00000105221/ENSG00000127666/ENSG00000108984/ENSG00000150782/ENSG00000121060/ENSG00000112062/ENSG00000126803/ENSG00000169429/ENSG00000116679/ENSG00000140564/ENSG00000128829/ENSG00000111331/ENSG00000067182…	NFKBIA/CASP9/IKBKE/ADAR/JAK1/TNFRSF10B/ICAM1/NFKB1/ATF2/HSPA8/JUN/MAVS/AKT2/TICAM1/MAP2K6/IL18/TRIM25/MAPK14/HSPA2/CXCL8/IVNS1ABP/FURIN/EIF2AK4/OAS3/TNFRSF1A/NFKBIB/RELA/MAPK12/MAPK11/KPNA2/MAPK9/EIF2AK1/STAT2/MAPK13/MAP2K3/IFNAR2/NXT2/XPO1/CCL2/IRF3/IFNGR1/NUP98/JAK2/MAPK3/AKT1/MAPK8/OAS1/SLC25A6/PRKCA/IRAK4/ACTG1/PML	hsa:4792/hsa:842/hsa:9641/hsa:103/hsa:3716/hsa:8795/hsa:3383/hsa:4790/hsa:1386/hsa:3312/hsa:3725/hsa:57506/hsa:208/hsa:148022/hsa:5608/hsa:3606/hsa:7706/hsa:1432/hsa:3306/hsa:3576/hsa:10625/hsa:5045/hsa:440275/hsa:4940/hsa:7132/hsa:4793/hsa:5970/hsa:6300/hsa:5600/hsa:3838/hsa:5601/hsa:27102/hsa:6773/hsa:5603/hsa:5606/hsa:3455/hsa:55916/hsa:7514/hsa:6347/hsa:3661/hsa:3459/hsa:4928/hsa:3717/hsa:559…	52
hsa05225	Hepatocellular carcinoma	62/2003	151/5848	0.0459601	0.206488	ENSG00000100292/ENSG00000105810/ENSG00000106799/ENSG00000171862/ENSG00000198431/ENSG00000129946/ENSG00000101412/ENSG00000138795/ENSG00000181019/ENSG00000141510/ENSG00000007968/ENSG00000135446/ENSG00000168646/ENSG00000136997/ENSG00000163513/ENSG00000105221/ENSG00000166949/ENSG00000184470/ENSG00000173473/ENSG00000134982/ENSG00000004975/ENSG00000147889/ENSG00000105976/ENSG00000164362/ENSG00000116717…	HMOX1/CDK6/TGFBR1/PTEN/TXNRD1/SHC2/E2F1/LEF1/NQO1/TP53/E2F2/CDK4/AXIN2/MYC/TGFBR2/AKT2/SMAD3/TXNRD2/SMARCC1/APC/DVL2/CDKN2A/MET/TERT/GADD45A/CDKN1A/LRP6/WNT10B/SMAD2/SHC1/SMARCA4/BCL2L1/MGST1/ACTL6A/CTNNB1/AXIN1/KRAS/GSTM1/PLCG1/CSNK1A1/BAX/PLCG2/IGF1R/MTOR/DVL1/ARAF/ARID2/DPF3/SMARCD2/GSTM4/MAPK3/WNT5A/AKT1/SOS2/DDB2/BRD7/FZD6/ARID1B/GSTA4/PRKCA/KEAP1/ACTG1	hsa:3162/hsa:1021/hsa:7046/hsa:5728/hsa:7296/hsa:25759/hsa:1869/hsa:51176/hsa:1728/hsa:7157/hsa:1870/hsa:1019/hsa:8313/hsa:4609/hsa:7048/hsa:208/hsa:4088/hsa:10587/hsa:6599/hsa:324/hsa:1856/hsa:1029/hsa:4233/hsa:7015/hsa:1647/hsa:1026/hsa:4040/hsa:7480/hsa:4087/hsa:6464/hsa:6597/hsa:598/hsa:4257/hsa:86/hsa:1499/hsa:8312/hsa:3845/hsa:2944/hsa:5335/hsa:1452/hsa:581/hsa:5336/hsa:3480/hsa:2475/hsa:18…	62
hsa04926	Relaxin signaling pathway	48/2003	114/5848	0.0475152	0.209229	ENSG00000106799/ENSG00000100906/ENSG00000128272/ENSG00000129946/ENSG00000172380/ENSG00000060566/ENSG00000109320/ENSG00000115966/ENSG00000108821/ENSG00000067606/ENSG00000177606/ENSG00000081052/ENSG00000163513/ENSG00000105221/ENSG00000166949/ENSG00000146592/ENSG00000162104/ENSG00000142875/ENSG00000173511/ENSG00000114450/ENSG00000112062/ENSG00000176533/ENSG00000187498/ENSG00000175387/ENSG00000160691…	TGFBR1/NFKBIA/ATF4/SHC2/GNG12/CREB3L3/NFKB1/ATF2/COL1A1/PRKCZ/JUN/COL4A4/TGFBR2/AKT2/SMAD3/CREB5/ADCY9/PRKACB/VEGFB/GNB4/MAPK14/GNG7/COL4A1/SMAD2/SHC1/CREB3L2/RELA/MAPK12/MAPK11/MAPK9/CREB3L4/KRAS/GNGT2/MAPK13/EDN1/ADCY7/VEGFA/MAPK3/GNB2/ADCY3/AKT1/SOS2/MAPK8/GNB1/PRKACA/ARRB2/PRKCA/COL4A2	hsa:7046/hsa:4792/hsa:468/hsa:25759/hsa:55970/hsa:84699/hsa:4790/hsa:1386/hsa:1277/hsa:5590/hsa:3725/hsa:1286/hsa:7048/hsa:208/hsa:4088/hsa:9586/hsa:115/hsa:5567/hsa:7423/hsa:59345/hsa:1432/hsa:2788/hsa:1282/hsa:4087/hsa:6464/hsa:64764/hsa:5970/hsa:6300/hsa:5600/hsa:5601/hsa:148327/hsa:3845/hsa:2793/hsa:5603/hsa:1906/hsa:113/hsa:7422/hsa:5595/hsa:2783/hsa:109/hsa:207/hsa:6655/hsa:5599/hsa:2782/hs…	48
hsa04918	Thyroid hormone synthesis	28/2003	62/5848	0.0479201	0.209229	ENSG00000135346/ENSG00000069849/ENSG00000128272/ENSG00000143153/ENSG00000163399/ENSG00000060566/ENSG00000096433/ENSG00000115966/ENSG00000146592/ENSG00000162104/ENSG00000142875/ENSG00000104687/ENSG00000156052/ENSG00000166598/ENSG00000182158/ENSG00000155660/ENSG00000164294/ENSG00000143578/ENSG00000163631/ENSG00000121281/ENSG00000138031/ENSG00000044574/ENSG00000211445/ENSG00000123104/ENSG00000072062…	CGA/ATP1B3/ATF4/ATP1B1/ATP1A1/CREB3L3/ITPR3/ATF2/CREB5/ADCY9/PRKACB/GSR/GNAQ/HSP90B1/CREB3L2/PDIA4/GPX8/CREB3L4/ALB/ADCY7/ADCY3/HSPA5/GPX3/ITPR2/PRKACA/TPO/PRKCA/SLC5A5	hsa:1081/hsa:483/hsa:468/hsa:481/hsa:476/hsa:84699/hsa:3710/hsa:1386/hsa:9586/hsa:115/hsa:5567/hsa:2936/hsa:2776/hsa:7184/hsa:64764/hsa:9601/hsa:493869/hsa:148327/hsa:213/hsa:113/hsa:109/hsa:3309/hsa:2878/hsa:3709/hsa:5566/hsa:7173/hsa:5578/hsa:6528	28
hsa05160	Hepatitis C	46/2003	109/5848	0.0496139	0.213615	ENSG00000100906/ENSG00000263528/ENSG00000162434/ENSG00000127191/ENSG00000185745/ENSG00000141510/ENSG00000131323/ENSG00000109320/ENSG00000088888/ENSG00000105221/ENSG00000127666/ENSG00000186951/ENSG00000156475/ENSG00000112062/ENSG00000104408/ENSG00000125347/ENSG00000124762/ENSG00000169429/ENSG00000163347/ENSG00000128829/ENSG00000111331/ENSG00000067182/ENSG00000173039/ENSG00000269335/ENSG00000188130…	NFKBIA/IKBKE/JAK1/TRAF2/IFIT1/TP53/TRAF3/NFKB1/MAVS/AKT2/TICAM1/PPARA/PPP2R2B/MAPK14/EIF3E/IRF1/CDKN1A/CXCL8/CLDN1/EIF2AK4/OAS3/TNFRSF1A/RELA/IKBKG/MAPK12/MAPK11/CD81/MAPK9/EIF2AK1/KRAS/STAT2/MAPK13/ARAF/IFNAR2/LDLR/CLDN2/IRF3/PIAS1/PPP2R2C/PDPK1/MAPK3/AKT1/SOS2/MAPK8/OAS1/RXRA	hsa:4792/hsa:9641/hsa:3716/hsa:7186/hsa:3434/hsa:7157/hsa:7187/hsa:4790/hsa:57506/hsa:208/hsa:148022/hsa:5465/hsa:5521/hsa:1432/hsa:3646/hsa:3659/hsa:1026/hsa:3576/hsa:9076/hsa:440275/hsa:4940/hsa:7132/hsa:5970/hsa:8517/hsa:6300/hsa:5600/hsa:975/hsa:5601/hsa:27102/hsa:3845/hsa:6773/hsa:5603/hsa:369/hsa:3455/hsa:3949/hsa:9075/hsa:3661/hsa:8554/hsa:5522/hsa:5170/hsa:5595/hsa:207/hsa:6655/hsa:5599/h…	46
