# Supplementary material for: The novel miR-1269b-regulated protein SVEP1 induces hepatocellular carcinoma proliferation and metastasis likely through the PI3K/Akt pathway
Source: Cell Death Dis. 2020 May 5;11(5):320. doi: 10.1038/s41419-020-2535-8 (PMC7200779; doi:10.1038/s41419-020-2535-8)
Supplement: Supplementary file 13 — Supplementary table 8 [file 41419_2020_2535_MOESM13_ESM.xls]

## Sheet: Sheet1
gene_id	SCR1	SCR2	SCR3	SVEP1KD1	SVEP1KD2	SVEP1KD3	SVEP1_SCR	KD	SCR vs KD log2FoldChange	pvalue	padj	gene_name	gene_chr	gene_start	gene_end	gene_strand	gene_length	gene_biotype	gene_description	tf_family
ENSG00000165124	115.034	106.212	116.175	39.7889	37.367	36.1976	112.474	37.7845	1.576	1.6273e-11	2.61609e-10	SVEP1	9	110365251	110579880	-	14190	protein_coding	sushi, von Willebrand factor type A, EGF and pentraxin domain containing 1 [Source:HGNC Symbol;Acc:HGNC:15985]	-
ENSG00000102678	14.9118	8.67033	6.1608	46.2412	48.933	49.2689	9.91432	48.1477	-2.30165	3.15327e-08	3.44487e-07	FGF9	13	21671383	21704498	+	4539	protein_coding	fibroblast growth factor 9 [Source:HGNC Symbol;Acc:HGNC:3687]	-
ENSG00000147168	6.39079	4.33517	3.52045	22.5829	17.7938	19.1043	4.7488	19.827	-2.07323	0.000676073	0.00336738	IL2RG	X	71107404	71112108	-	2760	protein_coding	interleukin 2 receptor subunit gamma [Source:HGNC Symbol;Acc:HGNC:6010]	-
ENSG00000137801	253.501	215.674	267.555	802.231	850.544	823.495	245.577	825.423	-1.74487	3.61263e-75	8.9294e-73	THBS1	15	39581079	39599466	+	9158	protein_coding	thrombospondin 1 [Source:HGNC Symbol;Acc:HGNC:11785]	-
ENSG00000187391	10.6513	7.58654	12.3216	24.7337	31.1392	27.1482	10.1865	27.6737	-1.43376	0.00202326	0.00880113	MAGI2	7	78017057	79453574	-	31529	protein_coding	membrane associated guanylate kinase, WW and PDZ domain containing 2 [Source:HGNC Symbol;Acc:HGNC:18957]	-
ENSG00000143590	57.5171	68.2789	53.6869	144.1	168.152	148.812	59.8276	153.688	-1.36851	5.51707e-12	9.28453e-11	EFNA3	1	155078872	155087538	+	1909	protein_coding	ephrin A3 [Source:HGNC Symbol;Acc:HGNC:3223]	-
ENSG00000118513	21.3026	20.592	34.3244	62.3718	60.499	56.3074	25.4064	59.726	-1.21705	0.00010663	0.000645535	MYB	6	135181315	135219173	+	5493	protein_coding	MYB proto-oncogene, transcription factor [Source:HGNC Symbol;Acc:HGNC:7545]	MYB
ENSG00000146592	129.946	115.966	96.8125	249.487	231.32	258.411	114.241	246.406	-1.11423	5.52088e-13	1.03723e-11	CREB5	7	28299321	28825894	+	11674	protein_coding	cAMP responsive element binding protein 5 [Source:HGNC Symbol;Acc:HGNC:16844]	TF_bZIP
ENSG00000103197	814.826	822.598	695.29	1685.11	1596.99	1756.59	777.571	1679.57	-1.11399	1.2141e-59	2.34218e-57	TSC2	16	2047465	2089487	+	19626	protein_coding	TSC complex subunit 2 [Source:HGNC Symbol;Acc:HGNC:12363]	-
ENSG00000132470	738.136	721.805	680.328	1368.95	1377.24	1476.06	713.423	1407.42	-0.981922	2.89681e-51	4.32307e-49	ITGB4	17	75721328	75757818	+	6761	protein_coding	integrin subunit beta 4 [Source:HGNC Symbol;Acc:HGNC:6158]	-
ENSG00000159110	48.9961	35.7651	36.0847	83.8794	76.5134	68.3732	40.2819	76.2553	-0.923644	0.000430514	0.00224837	IFNAR2	21	33229901	33265675	+	4614	protein_coding	interferon alpha and beta receptor subunit 2 [Source:HGNC Symbol;Acc:HGNC:5433]	-
ENSG00000169242	1513.55	1568.25	1519.08	2573.38	2786.51	2633.37	1533.62	2664.42	-0.798168	1.38265e-61	2.76862e-59	EFNA1	1	155127460	155134857	+	2539	protein_coding	ephrin A1 [Source:HGNC Symbol;Acc:HGNC:3221]	-
ENSG00000115966	426.053	369.573	396.051	659.206	653.033	646.529	397.226	652.923	-0.716729	3.66311e-16	9.1979e-15	ATF2	2	175072250	175168382	-	5751	protein_coding	activating transcription factor 2 [Source:HGNC Symbol;Acc:HGNC:784]	TF_bZIP
ENSG00000197461	598.604	562.488	572.954	921.597	943.962	960.242	578.015	941.934	-0.705016	1.91181e-22	7.50443e-21	PDGFA	7	497258	520296	-	4151	protein_coding	platelet derived growth factor subunit A [Source:HGNC Symbol;Acc:HGNC:8799]	-
ENSG00000105810	5259.62	5108.99	5332.61	8232.01	8162.02	8245.01	5233.74	8213.01	-0.649419	7.93402e-109	3.92213e-106	CDK6	7	92604921	92836594	-	12260	protein_coding	cyclin dependent kinase 6 [Source:HGNC Symbol;Acc:HGNC:1777]	-
ENSG00000169047	311.018	332.724	316.841	480.693	474.205	539.947	320.194	498.282	-0.638045	1.90217e-10	2.71574e-09	IRS1	2	226731317	226799759	-	9953	protein_coding	insulin receptor substrate 1 [Source:HGNC Symbol;Acc:HGNC:6125]	-
ENSG00000123358	1918.3	2060.29	2053.31	3006.75	3124.59	3105.95	2010.63	3079.1	-0.614684	2.44305e-44	2.70256e-42	NR4A1	12	52022832	52059507	+	7295	protein_coding	nuclear receptor subfamily 4 group A member 1 [Source:HGNC Symbol;Acc:HGNC:7980]	NGFIB-like
ENSG00000077238	529.37	445.438	514.866	796.854	712.642	733.001	496.558	747.499	-0.587348	1.1711e-11	1.90592e-10	IL4R	16	27313668	27364778	+	5894	protein_coding	interleukin 4 receptor [Source:HGNC Symbol;Acc:HGNC:6015]	-
ENSG00000109320	1025.72	929.893	1048.22	1462.51	1406.6	1475.05	1001.28	1448.05	-0.530052	5.83411e-18	1.65098e-16	NFKB1	4	102501329	102617302	+	6257	protein_coding	nuclear factor kappa B subunit 1 [Source:HGNC Symbol;Acc:HGNC:7794]	RHD
ENSG00000175305	276.934	313.216	293.958	418.321	426.162	421.3	294.703	421.928	-0.518329	5.76166e-07	5.20226e-06	CCNE2	8	94879770	94896678	-	4397	protein_coding	cyclin E2 [Source:HGNC Symbol;Acc:HGNC:1590]	-
